# Supplementary material for: Uncovering predictors of myopia in youth: a secondary data analysis using a machine learning approach
Source: Front Med (Lausanne). 2025 Oct 21;12:1595320. doi: 10.3389/fmed.2025.1595320 (PMC12583174; doi:10.3389/fmed.2025.1595320)
Supplement: Supplementary file 2 [file Table_1.xlsx]

## Sheet: Sheet1
Supplementary Table 2 Characteristics of questionnaire
Visual condition	Gender	Age	Place of residence	Family annual income (yuan)	Father’s education level	Mother’s education level	Parents' myopia condition	Frequency of using eyes while lying down or leaning forward	Frequency of using eyes while walking or riding in the car	Frequency of outdoor exercise weekly	Proper posture for reading and writing	Distance from eyes to television screen (meter)	Distance from eyes to computer screen (centimeter)	Screen duration on smart phone and computer daily (hour)	Watching television duration daily (hour)	Homework duration daily (hour)	Sleep duration daily (hour)
0	0	13	1	3	2	1	1	2	3	2	0	0	1	2	2	3	3
0	0	14	1	1	2	2	1	2	1	1	0	0	0	3	3	2	2
0	0	13	1	1	1	1	1	3	1	1	0	1	1	3	1	3	3
0	0	14	1	1	1	2	1	1	3	1	0	0	0	2	2	2	3
0	0	14	0	1	3	2	2	1	2	3	1	1	0	2	3	2	2
0	1	12	1	1	2	3	1	1	4	2	0	1	1	2	3	1	3
0	0	12	1	1	1	3	2	1	1	1	0	1	0	3	2	3	2
0	1	14	0	1	2	3	2	1	2	2	0	0	0	2	1	3	2
0	1	14	0	2	3	3	3	2	3	2	0	1	0	3	2	2	3
0	0	12	1	3	3	2	3	1	3	3	1	0	0	1	2	2	3
0	0	12	0	3	2	3	1	4	2	1	0	1	1	2	3	1	2
0	1	12	0	1	3	3	2	1	1	3	1	0	0	3	1	3	1
0	0	13	0	1	3	2	2	1	1	2	1	1	0	2	2	3	2
0	0	14	1	2	2	2	1	1	1	2	0	1	0	2	2	3	3
0	0	15	1	1	3	1	3	3	3	3	1	1	1	2	2	1	3
0	0	13	0	4	2	1	2	2	2	2	1	0	0	2	3	1	2
0	0	13	1	4	1	1	1	1	2	1	1	1	1	1	3	3	2
0	1	12	1	1	3	3	3	1	3	3	1	1	1	2	2	1	2
0	0	12	1	2	3	2	3	1	3	3	1	0	0	2	3	1	3
0	0	13	0	3	3	2	1	1	1	3	0	1	1	2	3	1	2
0	0	12	1	1	3	3	2	2	4	3	1	0	1	1	1	3	3
0	0	15	0	1	2	2	1	1	1	3	1	1	1	2	2	1	3
0	1	14	0	2	1	3	2	3	3	1	0	0	0	1	3	1	2
0	0	15	0	1	2	1	2	1	2	3	1	1	1	2	1	3	2
0	1	13	0	1	3	1	1	3	1	3	1	1	1	2	3	1	2
0	0	15	1	2	3	1	3	2	2	3	1	0	1	2	2	3	3
0	1	14	1	3	1	1	1	1	1	1	0	1	0	2	2	1	2
0	1	12	1	3	3	3	1	1	3	3	1	1	1	2	2	1	3
0	0	14	0	2	3	2	2	1	2	2	1	1	1	1	2	1	2
0	0	15	1	2	3	2	2	1	2	3	0	1	0	2	2	1	2
0	0	15	1	2	3	2	2	3	4	3	1	0	1	2	1	1	1
0	0	15	0	1	1	1	2	3	1	1	1	1	1	2	3	1	2
0	1	13	0	4	3	3	2	3	1	3	1	1	0	2	2	1	2
0	0	12	1	2	3	1	2	2	3	3	0	1	1	2	1	1	2
0	1	15	0	1	3	3	2	3	1	3	1	1	0	2	3	3	3
0	0	15	0	1	2	3	3	1	2	1	1	0	1	2	1	1	3
0	0	14	1	2	1	3	2	1	1	1	0	1	1	2	2	3	3
0	1	14	0	1	3	3	3	1	1	3	1	0	0	1	2	1	2
0	0	14	1	2	3	3	2	2	1	3	1	0	1	2	3	3	2
0	0	15	1	1	3	3	2	3	1	3	0	1	0	3	3	3	3
0	1	13	1	3	3	3	2	2	4	3	1	0	1	2	3	1	2
0	1	12	1	1	2	3	2	1	3	1	0	1	1	2	2	3	3
0	0	12	0	2	3	1	2	1	1	3	1	0	1	1	1	1	2
0	1	13	1	1	3	3	2	1	2	3	1	1	1	2	3	3	2
0	0	12	0	4	3	3	2	1	2	3	0	0	0	3	2	1	1
0	0	12	1	1	3	3	2	4	2	3	0	1	1	2	2	3	2
0	0	13	1	3	3	1	2	1	2	3	1	1	0	2	2	1	2
0	0	15	0	1	2	3	3	3	2	1	0	1	1	2	2	3	2
0	0	13	1	1	3	3	2	3	4	3	0	1	1	2	1	1	3
0	0	14	1	1	1	3	2	1	1	1	0	1	1	3	3	1	2
0	0	14	1	4	3	3	3	3	1	3	1	0	1	2	3	1	2
0	0	13	1	2	2	3	2	1	3	2	0	1	1	2	3	1	3
0	0	15	1	4	3	3	3	2	1	3	0	0	1	2	1	1	3
0	0	12	1	2	3	3	2	3	4	2	0	0	1	2	2	1	3
0	0	14	1	2	2	3	2	1	4	2	0	0	1	2	1	3	3
0	0	13	1	2	1	3	2	1	3	1	1	1	0	2	2	1	3
0	0	14	1	1	3	3	2	1	3	3	1	1	1	2	3	1	2
0	0	14	1	1	2	3	2	3	2	3	0	1	1	1	3	1	3
0	0	12	1	1	2	3	2	1	1	3	0	0	1	1	3	1	3
0	0	13	0	3	3	3	2	1	1	3	0	1	1	1	3	1	2
0	0	12	1	2	3	1	2	2	4	3	0	1	1	1	1	1	1
0	0	14	1	1	3	3	2	1	1	3	1	0	1	3	2	3	2
0	0	15	1	1	3	3	2	1	2	3	0	1	0	2	3	1	2
0	1	12	1	4	2	3	2	2	2	2	1	1	1	2	1	3	3
0	0	12	1	1	3	1	3	2	2	3	0	1	1	2	3	1	2
0	0	14	1	1	2	1	2	1	1	3	0	1	1	1	1	3	2
0	1	15	0	2	2	3	2	1	1	3	1	1	1	2	2	1	3
0	0	13	1	2	1	1	2	1	3	3	0	1	0	2	2	3	3
0	0	15	1	1	3	3	3	1	1	2	1	1	1	1	1	1	2
0	0	12	1	1	2	3	2	3	1	3	0	0	0	1	3	1	2
0	0	14	0	2	3	3	2	4	3	3	0	1	1	2	1	3	1
0	0	15	1	2	3	3	2	1	3	2	0	1	1	1	2	3	1
0	1	13	1	1	1	3	2	1	4	3	1	1	1	2	3	1	2
0	1	15	0	2	2	3	2	2	1	2	1	0	0	2	2	1	3
0	1	12	1	1	1	3	3	2	1	3	1	1	1	3	2	1	3
0	1	13	1	2	3	3	2	4	3	2	1	1	1	2	2	1	3
0	0	15	0	2	2	1	2	2	2	3	1	0	0	1	3	1	3
0	1	14	1	1	1	3	2	4	1	3	0	1	1	1	1	1	2
0	0	15	1	2	1	3	2	3	3	3	1	1	1	1	3	1	2
0	0	13	1	1	2	3	3	1	3	3	0	0	1	1	1	3	2
0	0	13	1	3	2	3	2	1	1	2	0	1	1	1	1	3	3
0	0	15	1	2	2	3	2	3	2	3	1	0	0	2	2	1	2
0	1	14	1	2	1	3	2	3	2	3	1	1	1	2	1	1	2
0	1	12	0	3	1	3	2	2	3	3	0	0	1	2	3	1	3
0	0	13	1	1	1	1	2	1	3	3	1	1	0	1	1	1	2
0	1	13	1	2	2	3	2	2	4	2	0	0	1	2	3	1	3
0	1	15	1	3	1	3	2	2	1	3	1	1	1	2	1	1	3
0	1	15	1	2	2	3	2	1	1	3	0	0	1	2	1	1	2
0	0	12	1	1	3	3	2	2	1	3	1	0	1	2	1	3	3
0	0	12	1	1	3	3	2	1	2	3	1	1	1	2	3	1	1
0	0	15	1	2	1	3	2	1	3	3	1	0	1	2	1	3	2
0	1	12	0	2	3	3	2	1	1	3	1	0	0	1	2	1	2
0	0	13	1	1	3	1	3	2	1	3	0	1	1	3	2	1	2
0	0	13	1	1	3	1	2	3	2	3	1	0	1	2	3	3	2
0	1	15	1	3	2	3	2	3	1	3	1	1	1	2	3	1	2
0	0	15	0	1	3	1	3	1	4	3	1	0	1	2	3	1	1
0	1	13	1	1	3	3	2	1	2	3	0	1	1	3	3	3	3
0	1	15	1	3	2	3	2	3	1	3	1	0	1	1	2	1	2
0	0	15	1	2	3	3	3	2	1	2	1	0	1	1	3	1	3
0	0	12	0	1	2	1	2	3	1	3	1	1	0	2	3	3	3
0	1	15	1	2	3	3	2	1	1	3	1	1	0	3	2	3	2
0	1	15	1	2	3	3	2	2	3	3	1	0	1	2	2	1	2
0	0	12	0	1	3	1	2	1	3	2	1	1	1	2	2	1	2
0	1	14	0	4	3	3	2	1	1	2	0	0	1	1	3	3	3
0	1	15	0	3	3	3	2	1	3	3	1	0	0	2	1	1	3
0	1	12	0	1	3	3	3	1	1	3	0	0	1	3	2	1	3
0	0	14	1	2	3	3	2	2	3	2	1	1	0	1	3	3	3
0	0	13	1	1	1	1	2	4	2	3	1	0	1	2	2	3	2
0	0	14	1	3	3	3	2	1	1	3	0	1	1	2	2	1	3
0	1	14	1	2	3	3	2	2	3	3	0	0	1	1	3	1	3
0	0	12	0	1	3	3	2	2	1	2	0	0	1	2	2	3	2
0	0	12	1	1	3	3	2	1	1	3	1	0	1	2	2	1	3
0	0	14	1	1	3	3	2	4	1	3	1	1	1	3	3	1	2
0	0	13	0	2	1	1	2	1	1	3	1	1	1	2	2	1	3
0	1	15	0	2	3	3	2	1	1	2	1	1	1	2	3	3	2
0	1	14	1	2	3	3	2	4	1	2	0	0	0	2	3	1	3
0	1	15	1	1	3	3	2	3	2	3	0	0	0	2	2	3	3
0	0	15	0	1	1	1	2	2	1	3	1	1	1	3	1	1	3
0	0	12	0	3	2	3	2	4	1	2	0	0	1	3	2	3	2
0	0	15	1	1	2	1	2	1	1	2	1	1	0	2	2	1	3
0	0	13	1	3	1	3	2	1	2	3	0	1	1	2	3	1	2
0	0	14	0	2	2	3	2	1	4	2	1	0	0	2	3	1	2
0	0	13	1	1	2	3	2	1	3	2	1	0	1	1	3	1	1
0	0	14	1	2	3	3	2	1	1	2	0	1	0	3	2	1	3
0	0	13	0	3	1	3	2	1	1	3	0	1	0	2	2	1	2
0	1	13	1	2	1	3	2	1	2	3	1	1	0	1	2	1	3
0	1	12	1	3	3	1	2	3	3	2	0	1	1	2	2	1	2
0	1	12	1	1	1	1	3	3	2	3	1	1	1	1	2	3	2
0	1	13	1	1	1	3	2	1	2	3	1	0	1	2	1	3	1
0	1	12	1	3	3	3	2	3	3	3	1	1	1	2	1	1	3
0	0	15	1	4	2	3	2	3	2	3	1	0	1	2	1	3	2
0	1	14	1	1	1	3	2	1	1	3	1	1	1	1	2	1	3
0	1	13	1	2	2	3	2	1	2	2	1	1	1	1	2	1	2
0	1	14	1	2	3	3	2	1	1	3	1	1	1	1	2	3	2
0	1	12	1	2	3	3	2	1	4	3	0	1	1	2	3	1	2
0	1	14	1	2	2	1	2	1	3	2	0	1	0	1	3	1	2
0	1	14	1	2	2	1	3	3	1	2	0	1	1	1	3	1	3
0	1	15	1	2	2	3	2	2	1	2	0	1	1	2	3	1	1
0	1	15	1	1	3	3	2	3	4	2	1	1	1	2	1	3	3
0	0	15	0	1	3	1	2	4	3	3	0	1	1	2	1	3	3
0	0	15	1	3	3	3	2	1	3	2	1	0	1	1	2	1	3
0	0	14	1	1	1	3	3	1	2	3	1	1	1	2	3	1	2
0	0	14	1	4	1	3	3	3	1	3	0	1	1	1	1	1	3
0	0	14	0	4	3	3	2	2	1	2	0	1	1	2	3	1	2
0	0	12	1	2	3	3	2	1	2	2	0	1	1	2	3	1	2
0	0	14	1	1	3	3	2	2	1	2	0	1	1	2	2	3	2
0	0	15	0	2	3	3	2	2	2	3	0	1	1	3	3	1	2
0	1	13	0	3	3	3	2	1	1	3	0	1	1	3	2	1	2
0	0	13	1	1	1	3	2	1	1	3	0	0	0	2	3	1	3
0	1	12	1	1	3	1	2	1	1	2	0	0	1	2	2	1	2
0	0	13	0	1	3	3	2	1	2	2	1	1	1	2	2	1	2
0	1	14	0	1	2	1	2	3	2	2	1	1	0	2	1	1	2
0	0	13	1	1	2	3	2	1	4	2	1	1	1	2	2	1	1
0	0	15	0	1	1	3	2	1	2	3	1	0	0	2	1	1	2
0	0	15	1	1	3	3	2	1	3	2	1	0	0	2	1	3	3
0	0	14	0	2	2	3	2	2	3	2	0	0	1	2	1	1	1
0	0	14	0	1	3	1	2	1	2	3	1	1	1	3	2	3	3
0	0	13	1	2	1	3	2	1	3	3	0	1	1	2	3	3	1
0	0	15	1	3	3	3	2	1	2	3	1	1	1	1	1	1	2
0	0	12	1	1	3	3	2	1	2	2	0	0	1	2	3	1	3
0	0	15	0	2	2	3	2	3	1	2	0	1	1	1	3	1	2
0	0	12	1	1	3	3	2	2	3	2	1	1	0	1	2	1	2
0	0	15	1	2	2	3	2	2	1	2	0	1	1	2	1	1	3
0	1	13	1	3	3	3	2	1	1	3	1	1	1	2	3	3	2
0	0	13	1	4	3	1	2	1	1	3	1	1	1	1	3	3	2
0	0	15	1	2	3	3	2	1	4	3	1	1	1	2	2	3	2
0	0	15	1	3	3	3	2	1	2	3	1	1	1	3	3	1	2
0	1	15	1	1	2	3	2	1	3	3	0	0	1	2	3	1	3
0	0	14	1	2	2	3	2	1	1	2	0	1	1	2	2	1	3
0	0	15	0	2	2	1	2	3	3	3	0	1	1	3	3	1	2
0	1	15	0	1	2	3	2	1	3	2	0	0	1	1	3	1	2
0	0	12	1	3	3	3	2	1	1	3	1	0	1	2	2	1	2
0	0	15	1	3	3	3	2	1	1	3	1	0	1	1	2	1	1
0	1	13	1	3	2	3	2	4	1	3	0	0	1	2	2	1	3
0	0	14	1	4	1	3	2	1	3	3	0	1	1	1	2	1	3
0	0	13	1	1	3	3	2	3	2	3	1	0	1	2	2	1	2
0	0	13	1	2	2	1	2	1	3	2	0	1	1	2	1	1	2
0	0	12	1	2	3	3	2	1	1	3	1	1	1	3	2	3	3
0	0	14	1	1	1	3	2	1	1	3	0	1	1	2	2	1	2
0	1	15	1	4	3	3	2	1	1	2	1	1	1	2	3	3	2
0	1	12	1	1	3	3	2	1	1	3	1	1	1	2	1	1	3
0	0	14	0	1	3	1	2	3	1	3	1	1	1	3	1	1	2
0	0	12	0	2	1	3	2	1	2	3	0	1	1	2	2	1	2
0	1	13	1	1	1	3	2	1	2	3	0	1	0	1	3	1	1
0	1	15	1	3	3	3	2	1	2	2	1	0	0	2	2	1	1
0	0	13	0	2	2	1	2	1	1	2	0	1	0	1	1	3	3
0	1	15	0	2	3	3	2	1	1	2	1	1	1	3	3	1	2
0	0	13	1	3	1	3	2	1	1	3	0	0	1	2	3	3	2
0	1	15	0	2	2	3	2	3	4	2	0	1	1	3	2	2	2
0	0	13	0	1	1	1	2	1	1	3	0	1	1	1	2	2	2
0	1	12	0	1	1	3	2	1	1	3	0	1	0	2	2	2	3
0	1	13	0	2	2	3	2	1	1	3	0	0	0	2	1	3	2
0	0	15	0	2	3	3	2	3	1	2	1	1	1	3	2	2	2
0	0	13	1	4	3	1	2	1	1	3	1	1	1	2	1	2	2
0	1	13	1	2	3	3	2	1	1	3	1	1	1	2	1	1	3
0	0	13	0	2	3	3	2	4	2	3	1	1	1	2	2	2	2
0	0	15	0	1	3	3	2	1	1	3	1	1	1	3	1	1	1
0	1	15	1	1	3	3	2	1	3	2	0	1	1	2	2	2	3
0	0	13	1	1	2	3	2	3	2	2	0	1	0	2	1	3	2
0	1	13	0	2	3	3	2	1	1	3	1	0	1	2	3	1	2
0	0	12	1	3	2	3	2	1	1	2	0	0	1	2	3	2	2
0	1	13	0	3	3	1	2	1	3	3	1	1	0	2	1	2	2
0	1	13	1	1	3	3	2	1	1	3	1	0	1	1	2	2	2
0	1	15	1	1	3	3	2	1	1	3	1	0	1	2	3	2	2
0	1	13	0	1	3	3	2	1	3	3	1	0	0	2	3	2	2
0	0	13	1	1	2	1	2	3	3	2	0	1	1	2	3	3	2
0	1	13	1	1	3	3	2	1	1	3	1	1	1	2	2	2	2
0	1	15	0	2	3	1	2	1	1	2	1	1	1	1	1	1	2
0	1	12	0	3	3	3	2	1	3	3	1	1	0	2	1	2	2
0	0	13	0	3	3	3	2	1	4	2	0	1	1	1	3	2	2
0	1	12	0	1	1	3	2	1	1	3	0	1	1	2	2	2	3
0	0	12	0	1	3	3	2	1	2	3	1	1	0	2	2	3	2
0	0	12	1	2	2	1	2	3	4	2	0	0	1	2	1	2	2
0	1	13	1	2	3	3	2	1	1	2	1	1	1	1	2	3	3
0	0	12	1	1	2	3	2	4	4	2	0	0	0	2	1	3	1
0	1	13	1	2	3	3	2	1	3	3	1	1	1	2	1	2	1
0	0	13	1	2	3	1	2	1	4	3	1	1	1	2	3	1	2
0	0	13	1	1	2	3	2	4	1	2	0	1	1	2	2	3	3
0	1	15	1	3	1	3	2	3	1	3	0	0	0	3	3	3	2
0	1	13	0	3	3	3	2	3	1	3	1	1	1	1	2	2	2
0	0	15	0	2	1	1	2	1	1	3	0	1	1	3	1	2	3
0	1	13	1	3	3	3	2	3	1	3	1	1	1	2	2	2	3
0	1	13	1	2	2	3	2	1	2	3	0	0	0	2	1	1	3
0	1	12	1	2	3	3	2	1	2	3	1	0	1	3	2	2	2
0	1	13	1	3	3	1	2	3	4	3	1	1	1	2	3	2	3
0	1	13	0	1	1	1	2	3	3	3	1	1	1	2	3	3	3
0	1	12	1	3	2	3	2	1	1	2	1	1	0	2	3	2	3
0	1	15	1	2	2	3	2	1	2	3	0	0	0	2	3	1	3
0	1	13	1	2	3	3	2	1	1	3	1	0	1	2	2	3	1
0	1	12	1	1	2	3	2	1	3	3	0	1	1	2	3	2	2
0	1	13	0	2	3	1	2	4	1	3	1	1	1	2	1	2	3
0	1	15	0	1	2	3	2	1	1	2	1	1	0	3	1	2	1
0	1	13	0	2	2	3	2	1	1	3	1	1	1	1	1	3	2
0	1	13	1	4	3	3	2	1	3	3	1	1	1	2	2	3	2
0	0	13	1	2	3	3	2	4	2	3	1	1	1	3	2	2	2
0	0	12	0	2	3	3	2	1	1	2	1	0	0	2	3	1	3
0	0	13	1	2	3	1	2	1	2	3	1	1	1	2	2	3	2
0	1	12	0	3	3	1	2	1	2	3	1	1	1	2	3	3	2
0	0	13	1	4	1	3	2	1	3	3	1	1	0	2	1	1	2
0	1	13	0	2	2	3	2	1	1	3	1	1	0	2	3	2	2
0	1	12	0	1	2	3	2	3	2	2	1	1	1	2	3	3	3
0	0	15	0	2	3	3	2	3	3	2	1	1	0	2	2	2	2
0	1	15	1	2	3	3	2	4	1	3	1	1	0	3	2	1	2
0	0	15	1	2	3	1	2	4	2	2	1	1	1	1	2	1	3
0	1	13	0	1	3	3	2	3	3	3	1	0	1	2	2	3	2
0	1	15	1	4	1	3	2	3	1	3	1	1	1	2	3	2	1
0	0	12	0	1	3	1	2	3	1	3	1	0	1	2	2	3	1
0	1	15	1	1	3	3	2	1	2	2	1	1	1	2	2	1	1
0	0	13	0	2	2	3	2	1	3	2	1	1	1	1	1	1	3
0	1	15	0	1	3	3	2	1	3	3	1	0	0	2	3	2	3
0	0	12	0	1	2	3	2	1	3	2	1	1	1	2	2	1	2
0	1	12	0	1	2	3	2	1	1	2	1	0	1	3	3	3	2
0	0	15	1	2	3	3	2	1	1	2	1	0	0	2	3	3	2
0	1	13	0	2	2	3	2	1	2	3	1	1	0	2	2	3	3
0	1	13	0	1	3	3	2	3	1	2	1	1	1	2	2	2	1
0	0	12	1	1	3	1	2	1	1	2	1	1	0	2	3	3	1
0	1	12	0	4	3	3	2	1	1	3	1	1	0	3	2	1	2
0	1	12	1	1	2	3	2	1	4	2	1	1	1	2	1	2	2
0	0	12	1	2	2	3	2	1	1	3	1	0	1	3	2	2	2
0	0	15	1	1	3	1	2	1	3	3	1	1	1	2	2	3	1
0	0	13	1	1	1	3	2	3	4	3	1	1	0	1	1	3	3
0	1	15	0	1	3	3	2	1	2	3	1	1	1	2	2	2	2
0	1	15	1	2	2	3	2	1	1	2	1	0	0	1	2	1	3
0	1	12	1	2	3	3	2	1	3	3	1	1	1	1	1	3	2
0	0	15	0	2	3	1	2	1	2	3	1	1	1	2	1	2	2
0	1	15	1	2	3	3	2	3	1	2	1	1	0	1	3	3	3
0	1	13	0	2	1	3	2	1	2	3	1	1	0	1	2	3	3
0	1	15	0	1	2	3	2	1	1	2	1	0	0	2	2	1	2
0	1	15	0	3	3	1	2	1	1	3	1	1	1	2	1	3	3
0	1	15	0	1	1	1	2	1	1	3	1	0	1	2	2	2	2
0	1	13	0	1	2	3	2	1	1	3	1	1	0	2	3	3	3
0	1	13	1	4	3	1	2	3	1	2	1	1	1	2	2	2	2
0	1	13	0	1	3	3	2	1	1	3	1	1	1	3	2	3	2
0	0	13	1	2	3	3	2	1	1	3	1	1	0	2	1	1	3
0	0	12	1	1	3	3	2	4	1	3	1	1	1	1	3	1	3
0	1	13	1	3	2	3	2	1	1	2	1	1	1	2	2	3	3
0	0	13	1	2	1	3	2	4	2	3	1	1	0	1	3	1	2
0	0	13	0	1	3	1	2	1	3	3	1	1	0	2	1	1	2
0	1	13	1	4	3	3	2	1	3	2	1	1	1	1	3	2	2
0	0	13	0	1	3	3	2	1	2	3	1	1	1	2	3	1	3
0	1	12	1	1	2	3	2	3	2	3	1	0	1	1	2	1	3
0	0	13	1	1	3	3	2	1	3	2	1	1	1	2	2	1	2
0	1	13	1	1	1	3	2	1	4	3	1	1	1	2	3	3	3
0	0	15	1	2	2	3	2	3	4	2	1	1	1	1	2	1	3
0	0	13	1	1	3	3	2	1	1	3	1	0	1	2	1	1	2
0	0	15	0	3	2	1	2	1	1	2	1	1	1	2	2	1	2
0	0	12	1	1	2	3	2	1	4	2	1	1	1	2	3	2	2
0	1	13	1	2	1	3	2	1	1	3	1	1	1	2	1	3	2
0	0	13	1	2	2	1	2	1	1	2	1	1	1	2	3	1	2
0	1	12	1	2	3	3	2	1	1	3	1	1	1	2	1	1	1
0	0	12	0	3	1	3	2	1	3	3	1	0	1	3	3	1	3
0	1	15	0	1	3	3	2	4	1	2	1	1	1	2	3	3	3
0	0	13	0	1	3	3	2	1	2	2	1	1	0	2	3	1	2
0	1	15	1	1	3	3	2	3	1	3	1	1	1	2	1	2	2
0	0	15	1	2	2	3	2	1	1	2	1	0	1	2	2	3	2
0	1	13	0	1	2	3	2	4	4	2	1	1	1	2	3	2	2
0	1	12	0	1	3	3	2	1	1	3	1	0	1	1	1	1	2
0	1	12	1	2	3	3	2	1	1	3	1	1	1	2	3	2	2
0	1	13	0	2	3	3	2	1	3	3	1	0	1	2	1	3	1
0	1	15	1	1	3	3	2	1	4	3	1	1	0	1	2	2	3
0	1	13	1	1	3	2	2	1	1	3	1	1	0	2	3	2	3
0	1	13	0	3	1	1	2	1	2	3	1	0	1	2	2	1	2
0	1	13	1	1	3	3	2	1	2	2	1	1	0	2	2	2	1
0	1	12	0	1	1	1	2	1	1	3	1	1	0	2	2	2	2
0	1	13	0	1	2	2	2	4	1	2	1	1	1	2	2	2	2
0	1	15	0	4	1	3	2	1	2	3	1	1	1	2	2	1	2
0	0	15	1	4	3	3	2	1	2	2	1	1	1	2	2	2	2
0	1	13	0	4	3	3	2	1	1	3	1	1	1	2	2	3	3
0	0	12	1	1	1	1	2	1	1	3	1	0	0	2	3	3	2
0	0	13	0	2	2	1	2	1	1	2	1	0	1	3	3	3	2
0	0	15	1	1	2	3	2	3	1	2	1	1	1	2	2	1	1
0	1	12	0	2	3	2	2	1	1	3	1	1	0	1	3	3	3
0	0	13	1	1	3	1	2	3	1	2	1	1	0	2	2	1	3
0	1	13	1	1	1	1	2	1	1	3	1	0	1	1	2	1	3
0	1	13	1	1	3	3	2	4	2	3	1	0	1	2	1	1	2
0	0	15	0	2	2	1	2	1	4	3	1	0	1	2	2	3	1
0	1	13	1	3	3	3	2	4	4	3	1	1	1	1	1	2	3
0	0	12	1	1	3	3	2	3	4	2	1	1	1	3	3	3	3
0	1	12	1	4	2	1	2	1	4	3	1	1	1	1	3	3	3
0	0	13	0	4	3	3	2	1	3	2	1	1	0	1	1	1	2
0	1	15	0	2	3	3	2	1	2	2	1	0	1	2	3	1	3
0	0	15	0	3	3	3	2	3	1	3	1	1	0	1	2	2	1
0	1	13	1	4	3	3	2	1	1	2	1	1	1	1	2	1	2
0	0	13	0	1	2	3	2	3	1	2	1	0	0	2	2	2	3
0	1	13	1	2	1	2	2	1	2	3	1	0	1	2	3	2	2
0	1	13	1	2	3	2	2	3	4	3	1	1	1	2	3	1	3
0	1	13	1	1	3	2	2	1	2	3	1	1	1	1	2	3	3
0	0	12	1	3	2	3	2	1	2	2	0	0	1	2	1	2	2
0	0	13	1	2	2	2	2	1	1	3	0	1	1	2	2	2	2
0	1	13	0	3	3	3	2	3	1	2	1	0	0	2	2	1	2
0	1	15	1	1	3	3	2	1	1	2	1	1	1	1	3	3	2
0	1	13	1	1	3	3	2	1	1	2	1	1	1	1	2	1	3
0	1	13	0	2	3	3	2	1	2	3	1	0	1	1	3	2	2
0	1	15	1	1	2	3	2	1	1	2	0	1	1	2	3	3	2
0	1	15	0	1	3	2	2	1	1	3	1	1	1	2	2	3	3
0	1	13	0	4	3	3	2	3	3	3	1	0	1	2	2	1	2
0	1	13	1	1	3	3	2	3	3	2	1	1	1	3	1	3	3
0	1	15	0	4	1	2	2	1	1	3	0	1	0	2	3	2	2
0	1	13	1	2	2	3	2	1	2	3	0	1	1	2	3	1	2
0	1	13	1	4	3	1	2	3	2	3	1	1	1	1	3	2	2
0	1	13	0	4	3	1	2	3	2	2	0	1	1	2	1	1	2
0	1	12	1	3	3	3	2	4	4	3	1	1	0	2	2	1	2
0	0	15	1	1	2	3	2	1	3	2	1	1	1	2	3	1	1
0	1	15	1	1	2	2	2	1	1	2	1	0	1	2	2	2	3
0	0	13	1	4	2	2	2	3	4	2	1	1	1	2	2	1	2
0	0	15	1	2	2	3	2	4	3	2	0	1	1	1	2	3	3
0	0	13	0	1	3	3	2	4	1	3	1	0	1	2	2	1	2
0	0	15	0	2	3	3	2	3	1	2	1	0	1	2	3	1	2
0	1	13	1	1	1	3	2	1	1	3	0	1	0	3	3	1	3
0	0	12	1	1	3	2	2	1	3	3	1	1	1	2	2	2	1
0	0	13	1	1	2	2	2	3	2	2	0	1	1	2	3	2	3
0	0	13	1	1	3	1	2	3	1	3	1	1	1	2	2	3	2
0	0	13	1	1	2	2	2	1	3	3	0	1	0	3	3	3	3
0	0	12	1	2	3	1	2	4	1	3	1	0	0	2	2	1	2
0	1	15	1	1	3	3	2	1	1	3	1	1	0	2	2	2	2
0	1	13	1	1	1	3	2	1	4	3	0	1	1	2	2	3	1
0	0	13	1	2	3	2	2	3	4	2	1	1	1	2	2	3	1
0	0	13	0	1	2	1	2	3	1	2	0	1	1	2	2	2	3
0	1	13	1	4	3	3	2	3	3	2	1	0	1	2	1	2	2
0	1	13	1	1	1	3	2	1	4	1	1	0	1	2	2	2	3
0	1	15	1	1	1	3	2	1	1	1	1	1	1	3	1	1	2
0	0	13	1	1	2	1	2	1	3	1	0	1	1	2	2	1	3
0	0	15	1	3	1	2	2	1	1	1	1	1	1	2	3	3	3
0	1	13	0	1	3	3	2	1	2	2	0	0	0	2	3	3	2
0	0	15	1	1	2	3	2	1	4	1	0	1	1	2	2	1	2
0	0	13	0	1	3	3	2	1	1	3	1	1	0	2	2	3	3
0	1	12	1	3	3	2	2	1	1	2	0	1	1	1	2	2	2
0	0	13	1	2	3	3	2	1	1	2	0	1	1	1	2	1	2
0	1	13	1	1	2	3	2	1	1	2	0	1	1	1	2	3	2
0	1	12	1	3	3	3	2	1	2	3	1	1	1	1	1	2	3
0	1	13	1	2	1	1	2	1	3	1	0	1	1	2	1	1	1
0	1	13	1	2	3	1	2	1	1	3	1	0	0	2	1	2	3
0	1	15	0	1	2	3	2	1	1	2	0	0	0	2	2	2	2
0	1	13	0	2	2	1	2	1	2	2	0	1	1	2	1	2	3
0	1	13	1	3	3	2	2	1	3	3	1	1	1	2	3	3	2
0	1	15	1	1	3	1	2	1	3	3	1	1	1	2	1	3	3
0	1	13	0	3	3	1	2	1	1	3	1	1	1	1	3	3	1
0	1	12	0	1	3	3	2	3	3	3	1	0	0	2	2	2	2
0	1	15	1	2	2	2	2	1	3	2	0	1	1	1	1	2	2
0	1	12	1	1	3	2	2	3	2	3	1	1	1	1	2	2	3
0	1	12	0	2	2	3	2	1	4	2	0	1	1	2	3	3	2
0	0	13	1	2	3	1	2	1	1	2	0	1	0	1	2	2	3
0	0	13	1	1	3	2	2	1	3	3	1	0	1	2	2	2	3
0	1	13	1	3	3	3	2	4	1	2	0	1	0	2	3	1	3
0	0	13	1	1	1	3	2	3	2	1	0	1	0	2	1	3	3
0	1	13	1	2	2	3	2	2	4	2	0	0	0	1	2	3	2
0	0	13	0	1	1	1	2	3	1	1	0	1	0	2	2	2	2
0	1	12	0	4	2	3	2	3	1	1	0	0	0	2	3	1	1
0	1	13	1	1	3	3	2	4	1	3	1	1	0	2	2	1	3
0	1	13	0	2	3	3	2	1	1	3	1	1	0	3	2	3	2
0	0	13	0	1	1	2	2	2	1	1	0	1	1	2	1	1	3
0	0	12	1	3	2	1	2	3	2	1	0	1	1	2	2	2	3
0	1	13	0	1	2	3	2	2	1	1	0	0	1	2	1	3	2
0	1	12	0	1	3	3	2	4	3	2	1	0	0	2	2	2	2
0	1	15	1	1	2	3	2	2	1	2	0	1	0	2	1	3	2
0	0	12	0	1	3	1	2	1	3	3	1	0	1	2	3	2	2
0	0	13	1	2	1	2	2	2	1	1	0	1	0	2	2	3	2
0	0	13	1	2	3	2	2	2	3	2	0	0	1	2	2	2	3
0	1	15	0	2	1	3	2	1	1	1	0	1	1	2	1	1	3
0	1	12	1	3	3	3	2	1	2	3	1	1	1	3	3	2	3
0	0	15	1	3	1	3	2	3	3	1	0	1	1	2	2	3	3
0	0	12	0	3	3	1	2	4	1	3	1	1	1	1	3	3	2
0	0	13	1	2	3	1	2	1	1	3	1	1	0	3	3	1	2
0	0	14	1	3	2	2	2	1	1	1	0	0	0	2	2	2	3
0	0	14	1	1	1	2	2	1	2	1	0	1	0	2	3	1	1
0	0	15	1	2	2	1	2	1	1	2	0	1	0	2	1	2	2
0	1	13	1	2	3	3	2	1	1	2	1	1	1	1	3	1	3
0	1	13	0	2	2	3	2	1	4	2	0	1	0	1	3	2	2
0	0	15	0	1	3	2	2	3	2	3	1	0	1	2	2	3	3
0	1	15	1	3	1	3	2	3	2	1	0	1	0	1	2	3	2
0	1	13	0	2	2	3	2	2	1	2	0	1	1	2	3	3	2
0	0	14	1	4	2	2	2	1	2	2	0	0	1	2	1	3	2
0	1	13	1	3	1	3	2	2	3	1	0	1	0	2	1	3	3
0	1	13	1	2	3	3	2	1	2	2	1	0	1	2	2	2	2
0	1	13	0	1	3	3	2	1	1	2	1	1	1	3	2	1	1
0	0	15	1	2	1	2	2	3	2	1	0	0	1	2	3	2	3
0	0	15	1	1	3	2	2	2	1	2	1	0	1	1	2	1	3
0	0	13	0	1	2	1	2	2	2	1	0	1	0	2	2	2	2
0	0	15	0	1	3	1	2	3	3	2	1	1	1	3	3	3	2
0	1	13	1	4	2	3	2	1	2	2	0	1	1	2	3	1	3
0	0	13	1	1	2	2	2	1	2	2	0	1	1	1	1	3	2
0	1	15	1	1	3	3	2	4	1	3	1	1	0	2	2	2	3
0	0	12	1	1	3	3	2	1	1	3	1	1	1	1	1	1	1
0	1	13	1	3	3	3	2	1	1	3	1	0	1	2	2	2	1
0	0	13	0	1	3	2	2	1	2	3	1	0	0	2	2	2	2
0	0	13	0	3	3	2	2	2	2	3	1	0	1	2	2	3	2
0	1	13	0	2	3	3	2	1	2	3	1	1	0	2	2	2	1
0	0	15	1	2	2	2	2	1	4	2	0	1	1	2	3	2	3
0	0	12	0	1	2	2	2	1	2	2	0	1	0	1	3	1	3
0	0	13	0	1	3	1	2	2	2	3	1	0	1	1	2	3	3
0	1	13	1	2	2	3	2	1	2	2	0	1	0	3	1	3	2
0	1	13	1	3	2	3	2	4	2	2	0	0	1	2	2	3	3
0	0	13	0	1	3	1	2	1	4	3	1	1	1	3	2	3	3
0	1	13	1	2	3	3	2	1	3	2	0	0	1	3	3	1	2
0	0	13	1	1	2	2	2	1	3	2	0	1	0	3	2	1	3
0	1	13	1	3	3	3	2	3	2	2	0	1	1	2	3	2	3
0	0	15	1	2	1	2	2	1	1	1	0	1	0	2	1	1	2
0	1	13	1	1	1	3	2	2	1	1	0	1	0	2	1	2	2
0	0	13	1	1	3	3	2	2	1	2	1	1	1	2	3	3	1
0	1	12	1	2	1	3	2	1	1	1	0	0	0	2	2	3	2
0	0	13	1	3	1	1	2	1	1	1	0	1	1	3	1	2	1
0	0	13	1	2	3	1	2	2	1	3	1	1	1	1	3	2	3
0	0	15	0	1	3	2	2	1	1	2	0	0	0	2	1	2	3
0	0	15	1	2	3	2	2	1	4	2	0	1	0	2	1	3	3
0	0	13	1	3	3	2	2	1	4	3	1	1	0	1	1	2	3
0	0	12	1	1	1	2	2	3	1	1	0	1	1	1	3	2	2
0	1	15	1	4	3	3	2	3	2	2	0	0	0	2	2	1	2
0	0	12	1	2	2	2	2	3	1	2	0	1	1	3	2	3	2
0	0	15	0	2	1	3	2	1	2	1	0	1	1	3	1	1	2
0	1	13	1	1	3	1	2	1	2	3	1	1	1	2	3	2	3
0	1	12	0	1	1	3	2	1	1	1	0	0	0	2	3	3	2
0	1	12	1	2	2	1	2	1	1	2	0	1	1	3	3	2	1
0	0	12	1	1	3	1	2	1	1	3	1	1	1	2	2	1	3
0	1	13	1	2	1	3	2	1	1	1	0	0	1	2	2	1	2
0	1	13	0	1	3	3	2	1	2	3	1	1	1	1	3	2	3
0	1	15	1	1	3	3	2	2	1	3	1	1	1	2	1	2	2
0	0	15	1	1	2	1	2	1	1	1	0	1	1	2	3	3	3
0	0	15	1	1	3	1	2	4	2	2	0	1	1	1	2	2	3
0	0	12	1	3	3	3	2	3	1	3	1	1	1	2	1	3	3
0	0	13	1	1	3	1	2	2	1	2	1	1	1	1	3	2	2
0	1	12	1	1	3	3	2	1	1	2	1	1	1	2	2	3	3
0	1	12	0	2	2	3	2	3	2	1	0	1	1	1	3	1	1
0	0	13	1	2	3	2	2	1	4	3	1	1	1	2	3	1	2
0	0	15	0	2	3	2	2	2	1	2	0	1	1	1	1	3	2
0	1	12	0	1	3	3	2	1	3	2	1	1	0	2	2	1	2
0	1	13	1	2	1	1	2	3	2	1	0	1	0	1	3	3	2
0	1	12	1	2	3	1	2	1	1	3	1	1	1	2	3	1	1
0	1	15	1	2	1	3	2	1	1	1	0	1	0	3	3	1	1
0	1	12	0	3	2	3	2	2	1	2	0	1	1	2	1	1	3
0	0	12	1	4	3	2	2	4	1	2	1	0	1	2	3	1	1
0	0	13	0	2	3	2	2	2	2	2	0	1	1	3	2	2	1
0	0	12	1	2	1	1	2	1	1	1	0	1	0	2	3	1	3
0	1	15	1	2	3	3	2	1	2	2	0	0	0	2	2	1	2
0	0	13	0	1	1	1	2	2	1	1	0	1	0	2	3	1	3
0	1	13	0	3	2	1	2	1	3	2	0	1	1	2	2	2	2
0	0	13	1	3	3	1	2	3	2	2	1	0	0	3	2	1	1
0	1	12	0	3	3	3	2	1	1	3	1	1	0	2	3	2	2
0	0	13	1	2	3	1	2	2	2	3	1	0	1	2	2	1	2
0	1	13	1	4	3	3	2	1	1	3	1	1	1	2	2	2	2
0	0	12	0	1	2	2	2	3	1	2	0	1	1	3	1	2	2
0	1	13	0	2	3	3	2	1	4	3	1	1	0	2	2	2	2
0	0	13	1	1	2	1	3	4	1	2	0	1	1	1	1	2	1
0	0	13	0	2	3	2	2	1	1	3	1	0	1	3	1	1	2
0	1	13	1	4	3	3	2	2	1	2	0	1	0	1	3	1	2
0	0	12	1	2	2	2	2	2	4	2	0	1	0	3	1	1	2
0	1	13	0	2	3	3	2	1	4	3	1	1	1	3	2	2	3
0	1	12	0	1	3	3	3	1	3	2	0	1	1	2	3	3	3
0	1	12	1	1	3	3	3	2	3	3	1	1	0	1	1	3	2
0	1	15	1	2	2	3	2	1	4	1	0	0	1	2	2	3	2
0	1	12	1	2	3	3	3	1	2	2	1	1	1	2	2	2	3
0	1	15	1	1	1	3	3	1	1	1	0	0	0	2	2	2	2
0	0	12	1	2	3	2	2	1	1	3	1	1	1	2	2	2	2
0	0	12	0	1	2	1	3	1	1	2	0	1	0	2	2	2	2
0	1	13	1	1	1	3	2	1	3	1	0	1	0	2	2	2	2
0	1	12	0	1	3	3	2	1	1	3	1	1	1	1	2	2	1
0	0	12	0	1	1	2	2	1	1	1	0	0	1	2	2	2	2
0	1	13	0	1	1	3	2	3	1	1	0	1	1	2	2	3	2
0	0	13	0	1	2	1	2	1	1	1	0	1	1	1	1	1	3
0	0	13	1	1	2	2	2	2	3	1	0	0	0	2	3	2	2
0	0	13	1	2	2	2	2	4	1	2	0	1	1	2	2	1	2
0	0	14	1	1	2	1	2	1	1	2	0	1	0	2	3	2	2
0	0	12	0	1	2	2	2	2	1	2	0	0	1	2	3	2	3
0	0	12	0	1	1	1	2	2	1	1	0	1	1	1	2	3	2
0	0	15	1	1	1	2	2	3	2	1	0	1	1	2	2	3	2
0	1	12	0	2	1	3	2	1	1	1	0	0	1	3	2	1	2
0	1	14	1	2	3	3	2	4	1	2	1	1	0	1	2	1	1
0	1	13	0	1	1	3	2	3	3	1	0	0	0	2	2	3	3
0	1	15	0	1	3	3	2	3	1	2	0	0	1	2	2	2	2
0	0	15	0	1	2	2	2	3	2	2	0	1	0	2	3	2	3
0	1	13	1	2	2	3	2	1	1	2	0	1	1	2	1	3	2
0	1	13	1	2	3	3	2	2	1	3	1	1	0	2	3	2	2
0	0	14	1	2	2	1	2	3	3	2	0	1	0	1	2	3	1
0	0	15	1	2	3	1	2	1	4	3	1	1	1	1	3	3	2
0	0	15	0	2	1	1	2	2	2	1	0	1	1	2	2	2	3
0	1	13	0	1	3	3	2	1	2	2	0	1	1	3	1	2	2
0	1	15	1	1	1	3	2	1	1	1	0	1	0	2	2	1	2
0	0	14	1	1	2	1	2	1	4	2	0	1	0	3	3	3	3
0	1	15	1	4	2	3	2	3	1	1	0	1	1	1	3	2	2
0	1	13	0	2	3	3	2	1	2	3	1	1	1	3	2	2	2
0	1	15	1	1	3	3	2	1	1	3	1	1	1	1	2	1	3
0	1	12	1	1	3	3	2	1	1	2	1	1	0	2	2	1	2
0	1	14	0	2	2	3	2	2	4	2	0	1	1	2	1	1	3
0	0	12	1	1	1	2	2	1	1	1	0	1	1	2	3	2	2
0	1	14	0	2	3	3	2	1	1	3	1	1	1	3	2	2	2
0	1	12	1	3	2	3	2	1	1	2	0	1	0	1	2	2	3
0	0	15	1	1	3	2	2	1	4	2	0	1	0	3	3	3	3
0	1	14	0	1	3	3	2	3	1	3	1	0	1	2	3	2	3
0	0	12	1	1	2	1	2	1	2	2	0	1	1	2	2	2	1
0	1	15	1	1	3	3	2	1	2	2	0	0	0	2	1	1	2
0	0	12	1	2	3	1	2	4	4	2	1	1	0	1	3	1	3
0	1	14	0	3	3	3	2	2	1	2	0	1	0	2	1	3	3
0	1	14	0	1	3	3	2	1	4	3	1	1	1	2	1	3	2
0	1	12	1	3	3	3	2	1	1	3	1	0	1	1	2	1	1
0	0	13	0	4	3	3	2	1	1	3	1	0	1	2	2	1	2
0	1	14	0	1	1	3	2	3	2	1	0	0	1	2	3	1	2
0	1	15	1	1	2	3	2	3	1	1	0	0	1	3	3	1	2
0	1	12	0	3	3	3	2	1	3	3	1	1	0	2	2	2	2
0	1	12	1	2	2	3	2	3	1	1	0	1	1	2	3	2	1
0	0	12	1	2	3	2	2	1	3	2	0	1	0	2	2	3	1
0	1	15	0	2	3	3	2	1	1	3	1	1	0	2	3	1	2
0	1	15	1	1	3	3	2	1	3	3	1	1	1	1	3	2	2
0	0	14	1	4	2	2	2	3	2	1	0	0	1	2	3	3	2
0	1	15	1	4	3	3	2	2	4	3	1	1	1	2	3	1	3
0	0	12	1	1	3	1	2	1	1	2	0	1	1	2	1	2	2
0	1	15	1	3	3	3	2	2	1	3	1	1	0	2	2	2	2
0	1	13	1	1	2	3	2	2	1	2	0	0	1	2	3	2	3
0	0	12	1	1	3	1	2	1	2	2	1	0	1	2	1	3	2
0	0	14	0	1	2	1	2	1	1	2	0	1	0	2	3	3	3
0	1	13	0	2	3	3	2	1	1	2	0	1	1	2	2	3	2
0	0	15	1	1	3	1	2	1	1	3	1	1	0	1	3	2	2
0	0	15	1	1	3	2	2	1	1	3	1	0	1	1	1	2	2
0	1	15	0	2	2	3	2	1	1	2	0	0	0	1	2	2	2
0	0	15	0	2	2	2	2	2	4	2	0	1	0	1	1	1	2
0	0	14	1	2	3	2	2	1	1	2	0	0	1	2	1	2	1
0	1	12	0	4	2	3	2	1	4	2	0	1	1	2	3	3	2
0	0	15	1	1	3	1	2	2	2	3	1	1	1	2	2	3	2
0	0	12	1	2	3	2	2	1	3	2	0	0	1	3	2	3	3
0	1	12	1	1	1	3	2	1	1	1	0	0	1	1	2	1	2
0	0	14	1	3	3	2	2	1	1	2	0	0	1	1	1	3	3
0	0	13	1	1	3	1	2	1	2	2	1	0	1	1	2	3	1
0	1	12	0	1	3	3	2	2	1	3	1	1	0	1	3	1	3
0	1	12	1	1	3	3	2	2	2	2	1	1	1	2	2	3	3
0	1	13	1	2	1	3	2	3	1	1	0	1	0	2	2	2	3
0	0	15	1	2	3	2	2	1	2	3	1	1	0	2	2	1	2
0	1	14	0	1	3	3	2	1	1	3	1	1	1	3	2	2	3
0	1	12	1	2	3	3	2	3	2	2	0	1	0	2	1	1	1
0	1	15	1	3	3	3	2	1	1	2	1	1	1	2	2	1	3
0	0	12	0	1	2	1	2	3	4	1	0	0	1	2	2	2	3
0	0	14	1	3	3	1	2	1	2	2	1	1	0	2	3	1	2
0	0	15	1	1	3	1	2	2	2	2	1	0	0	3	2	2	2
0	0	14	1	1	2	2	2	1	2	2	0	1	1	3	1	1	3
0	0	13	0	1	3	3	2	1	1	3	1	1	1	2	1	1	2
0	1	12	1	1	3	3	2	1	3	3	1	1	1	1	2	3	3
0	0	15	0	1	3	2	2	2	1	3	1	0	1	3	2	3	3
0	0	15	1	2	2	1	2	2	1	2	0	1	1	1	2	3	2
0	0	14	1	3	2	1	2	1	4	2	0	1	0	1	1	3	2
0	0	12	1	4	3	1	2	2	4	3	1	0	0	2	2	1	3
0	0	14	0	2	3	1	2	1	4	3	1	1	0	2	2	3	2
0	1	14	1	1	3	3	2	3	1	3	1	1	1	3	3	3	2
0	0	13	0	1	3	1	2	1	1	3	1	1	1	2	3	2	3
0	0	14	1	1	3	2	2	1	1	2	0	1	1	3	1	3	2
0	0	15	1	2	3	2	2	1	1	3	1	1	0	3	2	1	2
0	1	13	1	2	2	3	2	1	2	2	0	1	1	2	2	3	2
0	0	12	1	1	3	2	2	2	1	3	1	0	1	2	2	2	3
0	0	13	0	1	1	3	2	2	1	1	0	0	1	2	3	2	3
0	1	15	1	1	3	3	2	1	1	3	1	1	0	2	1	2	1
0	1	15	1	3	2	3	2	1	2	2	0	0	0	2	2	2	3
0	0	12	1	2	2	2	2	4	3	1	0	1	0	1	1	3	2
0	0	14	0	2	3	1	2	1	3	3	1	0	0	1	3	3	2
0	0	15	1	3	2	1	2	3	2	1	0	0	1	3	2	1	1
0	1	14	1	1	3	3	2	1	3	3	1	1	1	2	3	3	2
0	0	15	0	1	2	2	2	3	3	1	0	1	1	1	1	2	2
0	0	15	1	2	2	2	2	3	3	1	0	1	0	1	3	2	1
0	0	15	0	2	2	2	2	3	2	2	0	1	1	1	2	3	2
0	0	15	1	1	3	2	2	2	1	3	1	0	0	2	3	3	3
0	1	15	1	3	1	3	2	1	1	1	0	1	1	2	3	2	2
0	1	15	1	1	1	3	2	4	1	1	0	0	1	3	2	1	1
0	1	14	0	3	3	3	2	3	4	2	0	1	0	2	2	3	3
0	1	14	1	2	3	3	2	1	1	3	1	1	0	1	1	3	3
0	0	14	1	4	3	1	2	3	2	2	0	0	0	3	3	2	2
0	1	13	1	2	3	3	2	1	1	3	1	0	1	3	1	1	3
0	1	13	1	2	2	3	2	2	3	1	0	0	1	2	3	2	2
0	1	13	0	2	2	3	2	1	3	1	0	1	1	1	3	2	2
0	0	13	0	1	1	3	3	1	1	1	0	1	0	2	3	2	2
0	1	12	0	1	2	3	3	1	1	2	0	1	1	2	2	2	2
0	1	15	0	3	1	3	2	2	2	1	0	1	1	2	1	1	2
0	1	13	1	2	3	3	3	1	2	2	1	1	0	2	2	1	3
0	0	12	1	1	2	1	2	3	1	1	0	1	0	1	3	2	2
0	0	15	1	2	3	3	2	3	4	3	1	0	1	2	2	3	1
0	0	15	1	1	1	3	2	1	2	1	0	0	1	3	1	1	3
0	0	12	1	3	3	1	2	2	4	3	1	0	1	3	1	1	3
0	1	12	1	2	3	3	2	1	2	3	1	0	1	2	2	2	2
0	1	12	0	1	2	3	2	2	3	2	0	1	1	2	2	3	2
0	1	15	0	1	2	3	2	1	3	1	0	1	1	1	1	1	3
0	0	15	1	1	3	2	2	2	3	3	1	1	0	2	2	3	3
0	0	15	0	1	1	1	3	1	1	1	0	0	1	2	1	3	1
0	0	13	0	3	2	2	2	1	2	1	0	0	1	2	3	2	2
0	0	15	1	1	2	2	2	3	4	1	0	0	0	1	3	2	2
0	1	12	1	2	2	3	2	3	1	1	0	1	1	1	3	2	2
0	0	14	0	1	3	1	2	2	1	2	0	1	1	1	2	3	3
0	1	15	0	1	2	3	2	2	4	1	0	0	1	2	3	1	2
0	0	15	0	2	1	1	2	1	1	1	0	1	1	2	2	1	2
0	0	15	1	2	3	2	3	1	1	3	1	1	0	1	3	2	3
0	0	12	1	2	2	1	2	1	2	2	0	1	0	1	3	2	2
0	0	14	1	2	2	1	3	3	2	2	0	1	1	2	3	3	3
0	1	15	1	2	2	3	2	1	1	2	0	0	1	1	1	2	2
0	1	15	0	1	3	3	2	1	4	3	1	0	1	1	1	2	2
0	0	13	0	4	2	3	3	1	3	2	0	1	0	1	1	2	2
0	0	12	0	1	1	1	2	1	1	1	0	1	1	2	3	3	2
0	1	14	1	2	2	3	2	1	1	1	0	1	1	3	1	1	2
0	0	12	0	2	3	1	2	2	2	3	1	1	1	2	1	2	3
0	1	13	0	2	2	3	2	1	1	2	0	1	0	2	2	3	1
0	0	12	1	1	1	1	2	1	4	1	0	0	1	2	3	1	2
0	1	12	1	1	3	3	2	1	1	3	1	1	1	2	3	2	3
0	1	12	1	1	2	3	2	4	3	2	0	1	0	1	3	3	2
0	0	14	0	2	2	1	2	1	1	1	0	1	1	2	1	3	2
0	1	15	0	3	3	3	2	3	2	2	1	1	0	1	3	1	2
0	0	14	1	1	3	2	2	1	1	3	1	1	1	2	2	3	2
0	0	15	1	1	2	2	2	1	1	2	0	0	1	2	3	3	2
0	1	14	1	1	2	3	2	4	1	2	0	0	1	2	3	2	3
0	1	15	0	4	1	3	2	1	1	1	0	1	0	1	1	2	2
0	1	12	0	1	3	3	2	1	1	3	1	0	1	2	2	2	2
0	0	12	1	2	1	1	2	1	1	1	0	1	1	2	3	2	3
0	1	13	1	2	3	3	2	1	3	2	1	1	0	1	2	3	3
0	0	15	0	1	2	2	2	1	4	1	0	1	1	2	2	3	2
0	0	13	1	1	3	1	2	2	1	3	1	1	1	2	3	3	3
0	1	13	1	1	2	3	2	2	4	2	0	0	1	2	1	1	2
0	1	15	1	1	3	3	2	1	1	3	1	0	0	2	2	2	2
0	1	13	1	3	2	3	2	2	3	1	0	0	1	2	2	3	1
0	0	15	1	1	3	2	2	1	1	3	1	0	1	1	3	2	2
0	1	13	0	1	1	3	2	2	2	1	0	1	1	2	2	1	3
0	0	13	1	1	3	2	2	1	1	2	1	1	1	1	3	2	2
0	0	13	0	3	3	3	2	1	3	3	1	1	1	2	2	1	3
0	1	13	0	4	3	3	2	1	2	3	1	1	1	2	2	3	2
0	0	13	1	2	3	1	2	2	1	3	1	0	1	2	1	3	2
0	1	14	0	1	3	3	3	3	2	2	0	1	1	2	1	1	2
0	0	14	0	1	3	3	3	1	1	3	1	1	0	2	3	2	2
0	0	14	0	1	1	1	2	2	1	1	0	1	1	2	1	2	1
0	0	14	1	1	3	2	2	3	2	3	1	1	1	3	2	2	1
0	0	13	1	1	3	1	2	1	3	2	1	1	1	2	3	3	1
0	1	14	1	3	3	3	3	4	3	2	1	1	1	3	3	1	3
0	1	14	0	1	3	3	2	1	1	2	0	1	1	1	1	3	3
0	0	12	0	2	3	1	2	2	1	2	1	0	0	1	3	1	3
0	1	15	1	2	2	3	2	1	2	1	0	1	1	2	1	1	3
0	0	13	0	1	1	3	2	3	1	1	0	0	0	2	3	2	2
0	1	13	1	1	3	3	2	2	2	3	1	0	1	2	1	2	1
0	0	15	1	3	2	2	2	1	1	2	0	0	1	2	3	3	2
0	1	12	1	1	2	3	2	4	2	1	0	1	1	3	2	3	2
0	1	15	1	1	3	3	3	1	1	3	1	1	0	1	2	3	2
0	1	15	1	1	1	3	2	1	1	1	0	0	1	1	2	1	2
0	0	12	0	2	3	2	3	4	1	3	1	0	0	1	2	3	3
0	0	15	1	2	3	2	2	2	2	2	0	0	1	2	3	1	2
0	1	14	1	1	3	3	2	2	4	3	1	1	0	1	3	1	2
0	1	12	1	2	2	3	3	2	1	2	0	0	1	3	2	2	3
0	0	14	1	2	1	2	2	1	4	1	0	1	1	2	3	3	2
0	1	15	1	1	2	3	2	1	1	1	0	0	1	2	2	1	1
0	1	15	1	4	1	3	2	2	1	1	0	0	1	2	2	3	2
0	1	12	1	1	1	3	2	4	4	1	0	1	0	2	2	1	2
0	0	12	0	2	2	1	3	1	3	2	0	0	1	2	3	3	2
0	0	12	1	2	3	1	2	1	1	3	1	1	1	2	2	2	2
0	0	15	0	1	3	2	2	3	4	3	1	1	1	2	1	2	1
0	0	12	0	1	2	2	3	1	4	1	0	0	1	2	3	3	3
0	1	12	1	1	3	3	3	1	1	3	1	1	0	1	2	2	2
0	0	14	1	1	3	1	2	3	2	2	0	0	1	1	1	1	1
0	1	15	1	2	3	3	2	2	4	2	1	1	1	2	1	1	3
0	0	14	0	2	3	1	2	1	1	2	0	1	0	2	3	1	3
0	0	15	1	4	2	2	2	3	2	1	0	1	0	2	2	3	3
0	0	14	1	2	3	2	3	3	1	3	1	1	1	2	1	2	2
0	0	14	0	1	3	2	3	4	4	3	1	1	1	2	3	2	3
0	0	12	1	2	3	1	2	3	1	3	1	1	0	2	1	1	3
0	1	14	1	2	3	3	2	3	2	3	1	1	1	2	1	2	3
0	0	15	1	1	3	2	3	2	3	3	1	1	1	2	3	3	2
0	1	15	0	4	2	3	2	1	4	2	0	1	1	2	2	1	3
0	1	14	0	2	2	3	2	2	3	2	0	1	0	2	2	3	3
0	1	15	1	2	2	3	2	4	2	2	0	0	1	2	1	1	2
0	0	15	1	2	3	2	2	3	1	2	1	1	0	2	1	3	3
0	0	13	1	1	2	1	2	1	4	1	0	1	1	2	3	2	3
0	1	15	1	2	3	3	2	1	1	3	1	1	0	2	1	2	2
0	0	14	1	1	1	3	2	4	3	1	0	1	1	1	3	3	2
0	1	12	1	2	1	3	2	1	1	1	0	0	1	1	3	3	1
0	0	14	1	1	3	2	2	4	1	2	0	1	0	2	1	1	1
0	0	15	1	3	3	2	2	4	3	2	0	1	0	2	3	2	3
0	1	12	1	4	3	3	2	1	2	2	0	1	0	1	2	2	3
0	1	14	1	3	3	3	2	1	2	3	1	0	1	2	3	1	3
0	1	15	1	4	2	3	2	2	1	2	0	1	1	2	2	1	1
0	1	12	0	2	1	3	2	2	1	1	0	1	0	2	1	1	2
0	0	13	1	1	2	2	2	3	2	2	0	1	0	2	1	2	3
0	1	15	0	2	2	3	2	3	2	2	0	0	1	2	2	1	3
0	1	13	1	1	2	3	2	4	4	1	0	1	0	2	3	3	2
0	1	12	0	1	2	3	2	1	1	2	0	1	1	2	1	1	2
0	0	13	1	3	1	2	2	1	1	1	0	1	1	3	3	2	3
0	1	12	1	1	3	3	2	1	1	2	1	1	1	2	3	1	2
0	0	15	1	1	2	1	3	2	2	2	0	1	1	1	2	1	3
0	1	13	1	3	3	3	2	1	1	2	1	1	1	2	3	2	2
0	1	14	0	2	3	3	2	3	1	3	1	1	1	2	2	1	3
0	1	14	1	1	3	3	2	1	1	3	1	0	0	1	3	3	2
0	1	13	1	1	1	3	2	2	1	1	0	1	1	2	3	2	1
0	1	15	0	1	3	3	2	2	1	2	0	1	1	2	2	2	1
0	0	15	0	2	1	1	3	1	3	1	0	0	1	3	2	2	3
0	0	13	1	1	1	2	2	2	1	1	0	1	1	2	3	3	2
0	1	14	0	4	1	3	2	2	1	1	0	0	0	2	3	3	3
0	0	13	0	2	3	1	2	3	4	2	1	0	1	2	2	1	3
0	0	13	1	1	3	1	2	1	1	2	1	1	1	2	3	3	2
0	1	14	1	3	2	3	2	1	2	1	0	0	1	1	3	2	2
0	1	15	0	1	2	3	2	2	2	2	0	0	1	2	3	2	1
0	0	15	1	4	3	2	3	1	1	2	0	1	0	3	2	1	2
0	0	13	1	3	2	3	2	2	1	2	0	1	1	3	2	1	3
0	0	14	1	1	2	2	2	2	2	1	0	1	1	2	1	2	2
0	0	15	0	3	2	2	2	1	1	1	0	1	1	2	3	1	2
0	1	13	0	1	3	3	3	1	3	2	1	1	1	2	1	2	2
0	1	14	0	1	3	3	2	1	3	2	0	1	1	3	3	2	3
0	1	15	0	4	3	3	2	2	1	2	1	0	1	1	2	3	1
0	1	12	1	2	1	3	2	3	4	1	0	1	1	2	3	1	2
0	0	15	1	1	3	1	3	2	1	2	1	1	1	2	1	3	3
0	0	12	1	2	3	2	2	3	1	3	1	0	0	2	2	2	3
0	1	15	1	1	3	3	2	4	1	3	1	1	1	2	1	1	2
0	1	12	1	1	1	3	2	1	4	1	0	0	0	2	3	2	3
0	1	13	0	1	1	3	2	3	3	1	0	0	1	2	3	3	2
0	1	12	1	1	2	3	2	4	1	2	0	0	1	2	2	2	2
0	0	13	0	1	3	2	2	2	4	2	0	0	1	3	1	2	3
0	0	14	1	1	1	1	2	1	2	1	0	1	1	2	2	2	1
0	1	12	1	1	3	3	2	3	1	2	1	1	1	3	1	2	1
0	1	12	1	2	3	3	2	4	1	2	0	1	0	2	2	2	2
0	0	12	1	1	1	2	2	2	3	1	0	0	1	3	2	2	2
0	1	13	1	2	2	3	2	3	3	1	0	1	0	2	2	3	2
0	0	15	1	3	3	1	2	3	1	3	1	1	1	2	3	2	2
0	0	12	1	1	1	2	2	1	1	1	0	1	1	2	1	3	3
0	1	14	1	1	3	3	2	1	2	3	1	1	1	2	2	2	1
0	0	13	1	1	3	1	2	3	4	2	1	1	0	2	2	2	2
0	0	12	1	1	2	1	2	3	1	1	0	0	1	2	2	2	2
0	0	14	1	2	2	3	2	2	2	2	0	0	0	1	3	1	2
0	1	12	1	1	3	3	2	1	1	3	1	1	1	2	1	2	2
0	1	13	0	1	3	3	2	3	1	3	1	0	0	2	1	1	2
0	1	13	0	1	3	3	2	4	2	2	0	1	1	2	2	3	2
0	0	12	1	3	3	2	2	1	4	2	0	1	1	1	3	2	2
0	1	13	1	1	3	3	3	2	1	3	1	1	1	2	2	3	2
0	0	13	1	4	3	2	3	1	2	3	1	1	1	2	2	2	1
0	1	15	1	2	3	3	2	2	4	3	1	0	1	3	1	2	3
0	1	12	0	2	3	3	2	1	4	2	0	1	1	2	3	3	1
0	0	12	1	4	2	3	2	1	2	2	0	0	1	3	2	1	3
0	1	15	1	1	2	3	2	1	1	2	0	1	1	1	2	3	2
0	1	14	0	2	3	3	2	1	4	3	1	1	1	2	3	1	3
0	0	15	1	1	3	1	2	1	2	3	1	1	1	2	2	2	1
0	0	13	0	4	3	2	3	2	4	2	0	1	1	1	3	2	3
0	1	14	1	2	3	3	3	3	1	2	1	1	1	1	1	1	2
0	0	13	0	1	2	2	2	3	2	1	0	0	0	2	1	3	2
0	1	15	1	1	3	3	2	1	1	3	1	1	0	1	1	1	3
0	1	14	0	2	1	3	2	1	2	1	0	1	1	2	2	2	2
0	1	15	1	2	3	3	2	1	2	2	1	0	1	3	2	2	3
0	0	13	1	1	2	2	3	2	2	2	0	0	1	2	1	3	3
0	0	14	1	1	2	2	3	1	1	2	0	1	0	3	1	1	2
0	1	13	1	2	2	3	3	1	2	1	0	1	1	2	3	1	3
0	0	15	0	1	3	2	2	2	1	3	1	1	1	3	1	3	2
0	1	15	0	2	3	3	2	3	3	3	1	1	0	2	2	3	1
0	1	13	1	4	3	3	2	1	2	3	1	0	1	1	3	2	2
0	1	14	1	1	2	3	2	2	3	2	0	0	1	2	2	1	2
0	0	12	0	4	1	1	2	2	1	1	0	1	1	2	2	2	2
0	0	14	1	2	1	2	2	3	2	1	0	1	1	2	2	2	2
0	1	13	1	2	2	3	2	4	3	1	0	0	1	1	1	2	2
0	1	13	1	1	1	3	2	1	1	1	0	1	1	1	2	1	2
0	1	14	1	1	3	3	2	2	2	3	1	1	1	2	3	3	2
0	0	15	0	1	2	2	2	1	2	2	0	1	0	2	2	3	2
0	1	14	0	1	3	3	2	1	1	3	1	1	1	2	2	2	1
0	1	14	1	2	2	3	2	2	1	2	0	1	1	3	2	3	2
0	1	13	1	3	3	3	2	2	2	2	0	1	1	2	2	2	2
0	0	13	1	1	3	2	2	4	1	2	0	0	0	2	1	3	3
0	1	14	0	2	1	3	2	2	4	1	0	1	1	2	1	2	1
0	1	12	0	2	2	3	2	2	1	2	0	0	1	2	3	3	3
0	1	14	1	2	3	3	2	2	1	3	1	0	1	2	3	1	2
0	1	13	1	2	3	3	2	1	1	2	1	1	0	2	2	2	2
0	0	13	1	1	2	1	2	4	2	2	0	0	1	1	2	2	3
0	0	14	1	1	2	2	2	1	1	2	0	1	0	1	2	2	3
0	0	12	1	4	3	1	3	1	1	2	1	1	1	2	3	3	3
0	0	15	1	4	1	1	2	2	1	1	0	0	0	2	2	3	1
0	1	15	1	2	2	3	2	4	4	1	0	1	1	1	2	2	2
0	1	15	1	3	3	3	2	4	1	2	0	0	1	1	1	1	2
0	1	14	0	1	1	3	2	2	2	1	0	1	1	3	1	3	2
0	0	15	1	1	2	1	2	3	1	2	0	1	1	2	3	1	2
0	1	13	1	4	3	3	2	1	2	3	1	1	0	2	2	2	2
0	0	14	0	1	2	2	2	1	3	2	0	1	1	1	2	3	2
0	1	15	1	1	3	3	2	1	1	3	1	1	1	2	2	1	2
0	0	12	1	1	2	2	3	1	3	2	0	1	1	2	2	2	2
0	0	13	0	3	2	1	2	1	1	2	0	0	0	2	3	1	2
0	0	15	0	3	3	1	2	3	2	3	1	1	1	3	2	3	1
0	0	14	0	2	2	2	2	2	3	2	0	1	0	2	2	3	1
0	1	15	1	2	1	3	2	2	1	1	0	1	1	2	2	2	3
0	1	12	1	2	3	3	2	2	1	3	1	0	1	2	2	2	3
0	0	15	1	4	2	1	2	3	1	2	0	1	1	2	2	1	2
0	0	14	0	3	3	2	3	2	4	3	1	0	1	2	3	3	2
0	1	12	0	4	3	3	2	2	2	3	1	1	1	3	2	2	1
0	0	12	0	1	1	2	2	2	1	1	0	1	0	3	3	3	2
0	1	13	0	1	3	3	2	1	3	3	1	0	1	2	3	2	1
0	1	13	1	1	2	3	2	1	2	1	0	1	1	2	3	1	2
0	0	15	0	2	3	1	2	1	1	3	1	1	1	1	2	2	3
0	1	15	0	2	3	3	2	3	1	3	1	0	1	1	2	3	2
0	0	14	1	2	3	1	2	1	3	2	0	1	1	2	2	1	3
0	0	14	1	2	2	1	2	1	4	2	0	0	0	1	2	1	1
0	0	15	0	1	3	1	2	1	2	2	1	1	1	1	3	2	3
0	1	15	0	4	1	3	2	4	3	1	0	1	1	2	1	2	3
0	0	15	1	1	1	1	3	1	2	1	0	1	1	1	2	3	3
0	0	14	1	2	2	1	2	1	1	2	0	1	1	3	1	2	2
0	0	12	1	2	2	2	2	1	2	2	0	0	1	1	2	3	2
0	0	14	0	3	1	2	3	3	1	1	0	1	1	2	1	2	2
0	1	14	1	4	3	3	2	1	2	3	1	0	1	2	2	3	2
0	1	13	1	2	3	3	2	1	2	3	1	1	1	2	1	2	2
0	0	12	1	3	1	3	2	1	2	1	0	0	1	3	2	2	2
0	1	13	1	2	2	3	2	1	4	1	0	1	1	3	3	2	3
0	1	14	1	1	1	3	2	1	3	1	0	0	1	3	2	2	3
0	0	14	1	3	3	1	2	4	1	3	1	1	1	3	1	3	3
0	1	13	1	1	1	3	2	1	1	1	0	1	1	2	1	3	3
0	1	15	1	4	3	3	3	2	1	3	1	1	0	2	2	3	2
0	1	15	1	2	2	3	2	1	1	2	0	1	1	3	2	1	1
0	0	13	1	2	1	1	3	1	1	1	0	1	1	2	2	3	2
0	0	14	1	1	2	3	2	3	1	2	0	1	1	1	2	2	3
0	0	15	1	1	3	2	2	4	1	3	1	1	1	2	2	3	1
0	1	14	1	4	3	3	2	1	1	3	1	0	1	2	3	3	3
0	1	15	0	2	2	3	2	2	3	2	0	0	1	1	3	2	3
0	0	15	1	3	2	1	2	3	1	2	0	1	1	2	1	3	1
0	1	13	1	2	2	3	2	1	3	2	0	1	0	1	2	2	1
0	0	13	0	1	1	1	2	1	1	1	0	1	1	2	3	1	3
0	1	13	1	1	2	3	2	1	3	2	0	1	0	2	1	1	2
0	0	13	0	1	2	2	2	3	3	2	0	1	1	2	1	1	2
0	0	14	1	1	3	2	2	3	2	2	1	0	1	1	2	2	2
0	0	14	1	1	3	2	2	2	1	3	1	1	1	2	2	3	3
0	1	13	1	3	1	3	2	1	1	1	0	0	1	3	3	3	2
0	0	15	1	4	2	2	2	2	1	1	0	1	0	2	2	1	2
0	0	13	1	2	3	2	2	3	2	2	0	1	1	2	2	2	3
0	0	13	1	1	2	1	2	3	1	1	0	0	1	2	2	2	2
0	0	14	1	1	2	2	2	4	1	2	0	1	0	1	2	1	2
0	1	13	0	2	1	3	2	1	3	1	0	1	0	2	3	2	3
0	0	12	1	2	3	1	2	1	1	3	1	0	0	1	2	3	1
0	1	15	1	4	1	3	2	1	3	1	0	1	0	2	3	2	2
0	1	14	1	1	1	3	2	1	4	1	0	1	1	2	3	1	2
0	1	15	1	2	3	3	2	3	2	2	0	1	0	2	2	3	2
0	0	13	1	1	2	2	2	1	1	2	0	1	1	2	1	3	2
0	1	14	1	1	1	3	3	1	2	1	0	1	1	3	1	2	1
0	1	14	1	3	3	3	2	2	2	3	1	1	1	1	1	2	2
0	0	13	0	1	3	2	3	2	2	3	1	1	0	1	1	3	2
0	0	13	1	3	3	1	2	1	2	3	1	1	1	2	3	1	3
0	0	12	0	2	3	1	2	4	1	3	1	1	1	1	1	1	2
0	1	14	1	1	2	3	2	1	2	1	0	1	1	2	3	2	2
0	0	13	1	4	2	2	2	1	2	2	0	1	1	3	1	2	3
0	1	13	1	1	3	3	2	1	2	2	0	1	1	1	2	3	3
0	1	13	1	4	1	3	3	1	3	1	0	1	0	1	3	2	2
0	1	14	0	2	1	3	3	2	4	1	0	0	1	1	3	2	3
0	0	13	1	1	3	2	2	1	1	3	1	1	1	1	2	1	1
0	1	12	1	2	2	3	2	2	1	1	0	1	1	2	1	3	2
0	0	15	0	4	3	2	3	2	3	3	1	1	1	1	1	1	3
0	0	14	1	3	3	1	2	1	3	3	1	1	0	2	2	2	3
0	1	13	1	2	1	3	2	1	1	1	0	0	1	1	3	2	2
0	0	13	1	2	1	2	2	1	1	1	0	0	0	2	2	3	3
0	0	13	0	1	3	1	2	3	1	3	1	1	1	2	1	2	2
0	0	13	1	1	1	2	2	2	2	1	0	0	1	2	2	1	3
0	0	13	0	2	1	2	2	3	2	1	0	1	1	2	2	2	2
0	1	13	1	3	2	3	3	1	4	2	0	0	0	2	2	2	2
0	0	12	1	4	2	1	2	3	1	2	0	1	1	2	1	3	2
0	1	13	0	1	3	3	2	1	3	2	1	1	1	1	2	2	2
0	0	14	1	1	3	3	2	1	4	3	1	0	1	2	2	1	2
0	0	14	0	1	3	2	2	1	4	3	1	1	1	1	3	2	3
0	1	12	0	1	1	3	2	3	1	1	0	1	0	2	2	2	1
0	0	15	0	2	3	2	2	1	2	3	1	0	1	1	2	2	2
0	0	13	1	2	3	2	2	3	1	3	1	0	0	2	3	2	2
0	0	14	1	3	2	1	2	3	1	2	0	1	1	1	2	3	3
0	0	12	1	1	3	1	2	1	1	2	0	1	1	1	2	3	3
0	0	14	1	1	2	2	3	2	2	2	0	1	1	3	2	2	1
0	1	12	0	2	3	3	2	2	1	2	0	1	1	1	3	3	2
0	0	13	0	1	2	1	2	3	1	2	0	1	1	1	2	1	3
0	0	13	1	2	3	1	2	3	3	3	1	1	1	2	1	1	3
0	1	12	1	1	1	3	2	1	3	1	0	1	0	2	2	2	2
0	0	13	0	4	3	1	3	4	4	2	1	1	0	3	3	1	3
0	0	13	1	1	3	2	2	1	1	2	0	0	1	2	3	1	2
0	0	15	1	1	3	2	2	2	2	2	0	0	1	2	3	3	2
0	1	12	0	2	1	3	3	1	3	1	0	1	1	2	1	3	2
0	0	15	0	1	2	2	2	1	1	2	0	1	1	3	2	2	3
0	0	14	0	3	3	1	2	2	2	2	0	1	1	1	1	2	1
0	0	15	0	2	3	2	2	2	1	2	1	0	1	3	2	2	2
0	0	15	1	1	2	1	2	3	3	2	0	1	1	3	2	3	3
0	0	15	1	2	1	2	3	1	3	1	0	0	0	1	2	2	2
0	1	13	1	1	3	3	2	3	2	3	1	1	0	2	3	3	2
0	0	13	1	2	2	3	3	1	2	2	0	1	1	1	2	3	2
0	1	13	1	1	1	3	2	3	3	1	0	1	0	2	3	1	1
0	0	12	1	1	3	2	3	1	1	3	1	1	1	1	1	2	2
0	0	13	1	1	3	1	2	2	3	3	1	1	1	1	1	2	1
0	0	14	1	2	3	3	2	4	1	3	1	1	0	2	1	3	2
0	1	14	0	1	3	3	2	3	1	3	1	0	0	3	2	1	2
0	1	15	1	2	3	3	2	2	2	3	1	1	0	2	3	3	1
0	0	15	1	4	3	1	2	1	3	3	1	1	1	2	2	1	2
0	0	14	0	1	2	1	3	2	2	2	0	1	1	3	2	3	2
0	0	13	1	2	3	1	3	1	3	2	1	0	1	1	2	2	3
0	0	13	1	4	3	2	2	1	3	2	1	1	0	2	2	2	2
0	1	14	0	3	2	3	2	1	3	2	0	0	1	2	1	1	3
0	0	14	0	1	2	2	2	2	1	2	0	1	0	3	3	3	2
0	0	12	0	3	2	1	2	2	1	2	0	1	1	3	1	3	2
0	1	13	0	1	1	3	2	1	1	1	0	0	0	2	3	3	3
0	1	13	1	2	2	3	2	4	1	2	0	0	1	2	3	3	3
0	1	15	0	3	1	3	2	1	4	1	0	1	1	2	2	2	2
0	0	13	1	2	2	1	2	4	1	2	0	1	1	2	1	2	3
0	0	12	1	2	3	1	2	1	2	2	1	1	1	2	1	2	1
0	1	12	1	1	1	3	3	1	2	1	0	1	1	2	1	2	2
0	1	15	1	3	3	3	2	2	2	3	1	1	1	1	1	2	2
0	1	13	1	2	3	3	2	4	1	2	0	1	1	2	3	3	3
0	1	12	1	2	1	3	3	1	1	1	0	0	1	2	2	1	2
0	1	15	1	2	3	3	2	2	4	3	1	1	1	2	3	2	1
0	0	15	1	2	3	2	2	1	3	3	1	1	0	2	2	2	2
0	0	12	0	2	3	1	2	1	1	3	1	1	1	2	2	1	3
0	1	12	1	1	2	3	2	4	3	2	0	1	1	2	1	1	2
0	0	14	1	1	3	2	2	1	2	3	1	1	1	2	1	2	3
0	1	12	0	1	3	3	2	3	2	3	1	1	1	3	3	2	3
0	0	13	0	3	2	1	2	1	1	2	0	0	1	3	1	1	1
0	0	13	1	3	3	1	2	3	4	2	0	0	0	2	2	1	2
0	0	12	1	2	3	1	3	1	4	3	1	1	1	3	2	2	2
0	1	15	1	1	1	3	2	1	1	1	0	1	1	2	3	2	2
0	1	15	0	1	3	3	2	1	2	3	1	1	0	2	1	1	2
0	0	15	1	1	3	2	2	1	1	3	1	0	1	1	3	2	2
0	0	14	0	1	2	2	2	1	1	1	0	1	1	3	2	3	3
0	0	15	1	1	2	1	3	2	3	1	0	1	1	2	3	3	2
0	1	14	0	1	3	3	2	1	3	3	1	1	1	2	2	1	3
0	0	14	1	1	3	1	2	1	4	2	1	0	1	2	1	1	2
0	1	14	0	2	3	3	2	1	1	2	0	0	0	2	3	3	2
0	0	15	1	1	1	2	3	1	1	1	0	1	1	2	3	1	2
0	0	14	0	1	3	1	3	3	1	2	1	1	0	3	2	3	1
0	1	15	1	1	2	3	2	1	4	2	0	0	1	2	3	3	2
0	0	15	0	1	3	1	2	3	4	3	1	0	1	2	3	1	3
0	0	14	1	1	2	2	2	3	2	1	0	1	1	2	2	3	2
0	0	13	1	2	3	2	2	3	1	3	1	1	1	2	3	1	3
0	1	13	1	1	3	3	2	3	2	3	1	1	1	2	2	1	3
0	1	13	0	2	3	3	2	3	1	2	0	1	0	2	3	1	2
0	0	15	1	1	3	2	2	3	3	3	1	1	1	2	3	2	2
0	1	14	1	2	3	3	3	1	2	2	1	1	0	2	3	2	1
0	1	15	1	2	3	3	2	1	1	3	1	0	0	2	2	1	2
0	1	14	1	1	2	3	3	1	1	2	0	1	0	2	2	3	2
0	0	15	1	2	3	2	3	1	2	2	1	1	1	2	2	1	2
0	0	15	1	2	3	2	2	1	1	3	1	1	0	1	2	2	2
0	0	13	1	3	3	1	3	1	1	2	0	0	1	2	3	1	2
0	1	14	1	1	3	3	2	1	2	2	0	1	1	2	1	2	2
0	1	14	1	2	2	3	2	1	1	2	0	0	1	2	2	2	2
0	0	15	1	2	1	2	2	2	2	1	0	1	0	3	3	3	3
0	0	13	1	2	3	3	2	1	1	3	1	1	1	1	2	2	2
0	0	14	0	1	3	3	2	1	1	3	1	0	0	2	1	1	3
0	0	14	1	2	2	2	2	3	1	1	0	1	1	2	2	1	2
0	1	14	0	2	3	3	3	1	4	2	0	0	0	3	3	3	2
0	0	14	1	1	1	2	2	2	2	1	0	1	1	3	2	3	2
0	0	14	1	2	3	1	2	2	2	3	1	1	1	2	3	3	1
0	1	12	0	1	2	3	2	1	3	2	0	1	1	2	2	2	2
0	1	12	1	4	2	3	2	1	3	1	0	0	1	2	3	2	2
0	1	14	1	3	1	3	2	1	1	1	0	0	1	1	3	2	3
0	0	13	1	2	1	2	2	3	3	1	0	0	1	1	1	3	3
0	0	14	1	2	1	2	2	3	1	1	0	1	1	2	2	2	2
0	1	15	1	2	3	3	3	1	2	3	1	1	1	1	1	2	3
0	0	13	0	2	3	2	2	1	1	2	0	0	0	2	2	2	3
0	0	13	0	2	1	2	3	3	2	1	0	1	1	2	3	2	2
0	1	13	0	1	2	3	3	1	1	1	0	1	1	1	2	3	1
0	0	15	0	2	3	1	2	1	2	3	1	1	1	2	2	1	2
0	0	15	0	2	3	2	2	3	1	3	1	0	0	2	3	2	3
0	1	12	1	3	2	3	3	3	1	2	0	1	1	2	2	3	1
0	0	14	0	2	3	3	2	1	2	2	1	1	1	3	3	2	1
0	0	15	1	2	1	1	2	1	1	1	0	1	1	2	2	3	2
0	1	13	0	2	2	3	3	1	3	1	0	1	0	1	1	2	2
0	0	13	0	1	2	2	3	1	2	2	0	0	0	1	2	2	3
0	0	13	1	1	3	2	2	1	3	3	1	0	1	2	2	2	2
0	0	12	1	2	1	1	2	1	3	1	0	1	1	1	2	3	3
0	1	14	1	3	1	3	2	1	4	1	0	1	0	2	2	2	2
0	1	12	1	1	2	3	2	2	3	2	0	1	1	1	2	3	3
0	1	12	1	2	1	3	2	2	3	1	0	0	0	2	1	3	1
0	0	15	1	1	2	1	2	1	1	2	0	1	1	2	2	1	2
0	0	14	0	1	3	2	2	1	2	3	1	1	1	1	3	2	2
0	0	13	0	1	2	2	2	2	3	2	0	0	1	2	3	1	2
0	0	14	1	2	1	2	2	3	3	1	0	1	0	1	3	3	1
0	0	15	1	1	3	2	2	1	1	2	0	0	1	2	2	2	3
0	0	12	1	1	3	2	3	1	4	3	1	1	1	2	2	3	2
0	0	13	1	3	1	1	2	3	1	1	0	1	0	2	2	2	3
0	0	14	1	1	3	2	2	1	3	2	0	1	1	2	1	3	3
0	0	14	1	2	2	2	2	1	1	2	0	0	1	1	2	1	3
0	0	14	0	1	1	2	2	1	1	1	0	1	1	2	3	2	2
0	1	13	0	1	2	3	2	1	3	2	0	0	1	2	2	2	3
0	1	15	1	1	3	3	2	2	1	2	0	1	1	2	3	3	1
0	0	13	0	2	3	1	2	2	4	3	1	1	0	2	1	3	2
0	1	14	1	1	3	3	2	2	1	2	0	1	0	2	1	3	3
0	0	14	1	1	1	2	2	1	2	1	0	1	1	1	1	1	3
0	0	13	1	1	1	1	2	1	1	1	0	1	1	1	2	2	1
0	0	14	1	2	1	1	3	1	1	1	0	0	1	1	1	2	3
0	1	12	0	2	2	3	3	2	3	2	0	1	0	1	2	1	3
0	0	14	1	3	1	1	2	1	1	1	0	1	1	1	2	1	1
0	1	15	1	1	1	3	2	4	1	1	0	0	0	2	3	2	3
0	0	13	0	2	3	1	2	3	1	2	1	0	1	2	2	2	3
0	0	14	1	2	3	2	2	2	1	3	1	1	1	2	1	3	2
0	0	12	1	2	3	3	2	1	4	3	1	0	1	2	1	2	2
0	1	15	0	4	3	3	2	1	1	2	1	1	1	1	2	3	2
0	0	15	1	3	1	1	2	2	3	1	0	1	1	2	2	2	2
0	0	12	0	1	3	2	2	3	1	3	1	1	1	3	2	1	3
0	1	14	0	2	3	3	2	2	3	3	1	0	1	2	2	1	1
0	1	12	0	2	3	3	2	4	2	2	0	0	1	2	2	2	3
0	1	14	1	1	3	3	2	1	1	2	0	1	0	3	1	2	1
0	1	12	1	1	2	3	2	3	1	2	0	1	1	3	3	1	3
0	0	12	1	2	3	1	2	4	2	3	1	0	1	2	2	1	3
0	0	13	1	1	2	1	3	3	1	2	0	1	1	1	3	2	2
0	1	14	0	1	1	3	2	1	1	1	0	0	0	2	2	3	2
0	0	13	1	1	3	2	2	4	1	3	1	1	0	2	1	3	2
0	0	13	1	1	3	3	2	1	1	3	1	1	1	2	3	3	3
0	1	15	0	1	2	3	2	2	1	2	0	1	0	1	2	3	2
0	1	15	1	2	3	3	2	1	4	3	1	0	1	1	2	2	2
0	1	12	0	4	3	3	2	1	3	2	0	1	1	3	3	3	2
0	1	15	1	4	3	3	2	2	4	3	1	1	1	2	2	2	3
0	0	15	0	4	2	1	2	3	3	1	0	1	1	2	1	2	3
0	0	13	0	1	3	2	2	2	1	3	1	1	0	2	2	1	3
0	0	13	1	1	1	1	2	1	1	1	0	1	1	1	3	3	3
0	1	15	0	3	3	3	2	3	1	3	1	0	1	1	2	2	2
0	1	15	1	2	3	3	2	1	3	3	1	1	1	1	1	3	3
0	1	12	1	1	1	3	3	1	4	1	0	0	1	2	3	1	3
0	0	15	1	1	3	2	3	2	3	3	1	1	1	2	3	2	2
0	0	15	1	2	3	2	2	1	1	2	1	1	1	2	2	1	2
0	0	15	0	4	3	2	2	1	1	2	1	1	1	2	1	2	2
0	0	14	0	1	2	1	2	1	4	2	0	1	0	2	2	2	2
0	1	13	1	2	3	3	3	2	2	3	1	1	0	3	3	1	2
0	0	15	1	3	2	2	2	1	1	2	0	1	1	1	2	1	3
0	1	13	0	2	3	3	2	3	1	3	1	1	1	2	3	3	2
0	0	14	1	1	3	1	3	2	1	3	1	0	1	3	2	2	2
0	0	14	0	1	2	1	2	1	1	1	0	0	1	2	3	1	2
0	1	14	1	2	3	3	2	3	4	2	0	1	0	1	1	2	2
0	1	15	0	3	2	3	2	4	4	2	0	1	1	2	2	1	2
0	0	12	0	2	3	1	2	1	1	3	1	1	1	1	2	2	2
0	0	15	0	2	1	2	2	2	2	1	0	1	1	2	3	1	2
0	1	13	0	3	2	3	2	3	3	2	0	0	0	2	2	3	3
0	1	13	1	4	3	3	2	3	2	2	0	1	0	3	3	1	3
0	0	14	1	2	3	2	3	1	2	3	1	1	1	2	2	3	2
0	1	14	0	1	2	3	2	3	3	2	0	1	1	1	1	1	2
0	1	13	0	1	3	3	2	1	3	2	1	1	1	2	3	2	2
0	1	12	0	1	1	3	3	1	1	1	0	1	1	1	1	2	1
0	1	15	1	3	2	3	2	3	4	1	0	1	1	2	3	2	2
0	1	15	1	1	2	3	2	1	3	2	0	0	1	2	3	3	2
0	1	12	1	1	2	3	2	3	2	2	0	1	1	2	1	3	3
0	1	13	0	2	3	3	2	1	2	3	1	1	1	1	3	1	1
0	1	15	0	1	3	3	2	4	2	3	1	1	1	1	1	3	2
0	0	14	1	1	3	1	2	1	1	3	1	0	1	2	1	2	2
0	1	13	1	4	2	3	2	1	4	2	0	1	0	2	2	2	3
0	0	13	1	2	2	2	2	2	1	1	0	1	1	3	2	3	2
0	0	15	0	1	1	1	2	1	3	1	0	1	1	3	2	2	3
0	0	13	0	2	3	1	2	2	3	2	1	1	1	2	2	2	3
0	0	12	1	1	2	2	2	3	1	2	0	0	0	1	2	1	2
0	1	15	1	2	2	3	2	4	4	1	0	1	1	2	3	3	2
0	1	14	1	3	3	3	3	1	1	2	0	1	1	1	3	2	2
0	0	12	1	4	3	1	2	1	1	2	1	0	1	1	1	3	2
0	0	15	1	1	3	2	2	2	4	3	1	1	1	2	3	3	1
0	1	12	0	2	2	3	3	2	1	1	0	0	0	2	2	2	2
0	0	13	1	1	2	1	2	1	2	2	0	1	0	2	3	2	3
0	0	13	1	2	1	1	3	3	1	1	0	0	1	1	3	2	2
0	0	12	0	2	1	2	3	1	4	1	0	0	0	2	3	3	2
0	0	15	1	3	2	1	2	1	2	2	0	0	1	2	3	2	2
0	1	13	0	1	3	3	2	1	2	3	1	0	1	2	2	1	1
0	0	13	0	4	3	1	2	1	2	2	0	0	0	1	1	1	2
0	1	15	0	1	3	3	2	1	2	3	1	0	0	2	3	2	2
0	1	14	1	1	2	3	2	3	1	2	0	0	1	3	2	2	2
0	0	15	1	1	3	2	2	1	1	3	1	1	0	2	3	3	2
0	0	12	0	1	1	2	2	2	1	1	0	1	0	2	1	2	2
0	1	14	1	3	1	3	2	1	2	1	0	1	1	2	1	2	2
0	1	14	1	3	2	3	2	1	4	2	0	0	0	3	1	3	2
0	1	15	1	1	3	3	2	3	2	2	0	0	1	1	2	1	3
0	0	12	1	3	2	1	2	1	3	2	0	1	1	1	3	2	3
0	1	15	1	2	3	3	2	1	4	3	1	1	0	2	3	2	2
0	1	14	0	2	3	3	3	2	3	3	1	1	1	2	2	1	2
0	0	13	1	1	1	2	2	3	2	1	0	1	1	2	1	1	2
0	1	15	1	1	2	3	2	3	2	2	0	1	1	3	3	3	2
0	0	14	1	1	2	1	2	1	3	2	0	1	1	2	2	2	1
0	1	14	1	2	1	3	2	3	1	1	0	1	1	2	1	3	1
0	1	15	1	2	1	3	2	1	1	1	0	1	0	2	3	3	2
0	0	12	1	2	1	2	2	2	1	1	0	1	0	2	3	3	3
0	1	13	0	3	1	3	2	3	1	1	0	0	0	3	2	1	2
0	0	12	1	1	3	2	2	1	1	3	1	1	1	3	1	3	1
0	1	14	1	1	3	3	2	1	1	2	1	0	0	3	1	3	3
0	0	15	0	4	3	1	2	1	1	2	0	0	0	2	2	2	2
0	1	12	1	1	2	3	2	3	3	2	0	1	1	2	1	3	2
0	1	15	1	4	2	3	2	1	3	2	0	1	0	2	3	2	3
0	1	12	1	1	3	3	2	3	1	3	1	1	1	1	3	3	2
0	0	13	1	1	3	1	2	1	1	3	1	1	1	3	1	1	2
0	0	14	1	1	1	1	2	1	1	1	0	0	1	1	2	3	2
0	0	12	0	1	3	1	2	3	2	2	1	1	0	1	2	2	2
0	0	12	1	1	3	3	3	3	2	2	0	0	1	1	2	2	3
0	0	14	1	2	3	2	3	2	4	3	1	1	1	2	1	2	1
0	0	14	1	3	3	2	2	4	2	3	1	0	1	2	3	3	2
0	1	13	0	4	3	3	2	2	2	3	1	1	0	3	1	2	2
0	1	14	1	1	3	3	2	2	2	2	1	1	1	2	2	2	2
0	0	15	0	3	3	2	3	2	1	3	1	1	0	2	3	3	1
0	0	12	1	1	3	2	2	3	1	2	0	1	1	1	2	2	2
0	1	12	0	2	1	3	2	1	1	1	0	0	1	2	3	2	3
0	1	15	1	1	2	3	2	2	2	2	0	1	0	2	2	1	2
0	1	14	1	1	3	3	2	1	3	3	1	0	1	1	3	2	2
0	1	13	1	2	3	3	2	1	1	2	0	1	1	3	3	1	3
0	0	14	0	1	3	2	2	1	1	3	1	1	1	2	1	2	2
0	1	13	1	3	3	3	2	4	1	2	1	1	1	2	2	2	2
0	0	14	1	2	3	1	3	1	2	3	1	1	0	1	3	1	2
0	1	14	1	1	3	3	2	4	1	3	1	1	1	3	3	3	3
0	1	15	0	1	3	3	2	2	2	3	1	1	1	2	3	3	2
0	1	15	0	1	3	3	3	1	1	2	1	0	1	2	2	3	2
0	0	15	1	3	3	2	3	2	1	3	1	0	1	2	1	3	2
0	0	13	0	1	2	2	2	3	1	2	0	0	1	3	2	3	2
0	1	15	1	1	3	3	3	1	3	2	0	1	1	2	2	1	3
0	0	15	1	3	3	1	2	1	1	3	1	1	1	1	2	1	2
0	1	13	0	1	1	3	2	2	1	1	0	1	1	2	2	1	2
0	1	13	1	4	3	3	2	1	2	3	1	0	1	2	2	3	2
0	0	14	1	2	3	3	2	2	1	3	1	0	0	2	2	3	2
0	0	14	1	2	1	2	2	1	4	1	0	0	1	2	2	3	2
0	1	15	1	1	3	3	2	1	2	3	1	0	0	2	2	3	2
0	0	14	0	2	3	1	2	2	1	2	1	0	0	2	1	1	2
0	1	14	0	2	3	3	2	2	3	2	0	0	1	1	1	1	1
0	0	13	0	3	3	2	2	2	1	2	0	1	1	1	3	2	3
0	0	14	1	2	2	1	2	4	4	2	0	1	1	1	3	3	2
0	1	13	1	1	1	3	2	3	1	1	0	1	1	2	1	3	1
0	1	12	1	3	3	3	3	2	1	2	0	1	1	2	3	2	2
0	1	13	1	4	3	3	2	3	4	3	1	1	1	1	1	3	2
0	1	15	0	2	2	3	2	1	2	2	0	0	1	2	2	2	3
0	1	14	0	2	3	3	2	2	2	2	1	1	0	2	2	1	2
0	0	14	1	3	3	2	2	1	1	3	1	1	1	2	2	1	3
0	0	13	1	2	1	3	2	2	4	1	0	1	1	2	2	3	2
0	0	15	1	3	1	2	3	1	1	1	0	1	0	2	3	2	3
0	0	14	1	1	3	2	2	1	1	2	1	1	1	2	2	3	2
0	1	15	1	3	1	3	2	4	4	1	0	1	0	3	2	2	2
0	0	14	1	2	3	2	2	3	1	2	0	1	0	2	1	1	2
0	1	13	0	1	3	3	2	3	4	3	1	1	1	3	3	1	3
0	1	15	1	1	1	3	2	1	2	1	0	1	0	2	3	3	2
0	0	15	1	2	3	2	2	3	1	2	1	0	0	3	3	1	2
0	1	15	1	4	1	3	2	2	2	1	0	1	1	2	2	3	2
0	0	13	1	1	3	2	3	1	1	3	1	0	1	2	2	3	1
0	0	15	1	1	3	2	2	1	1	2	0	0	1	3	3	2	2
0	0	13	0	3	3	2	2	1	3	2	0	1	0	2	3	1	3
0	0	14	1	1	3	2	2	2	4	2	1	0	1	2	3	3	3
0	1	15	0	1	2	3	2	2	4	2	0	1	0	2	3	3	2
0	0	13	1	1	1	2	2	3	3	1	0	1	1	2	2	3	3
0	0	13	1	1	2	2	2	3	1	2	0	1	1	1	3	2	3
0	0	13	1	1	1	3	2	1	1	1	0	1	0	1	3	3	1
0	1	15	1	1	3	3	3	2	1	3	1	0	1	1	1	2	2
0	1	15	1	4	3	3	2	1	3	2	1	0	1	3	3	2	2
0	0	12	1	3	3	2	2	2	2	3	1	0	1	1	3	3	3
0	1	13	1	4	2	3	3	2	1	2	0	1	1	2	2	1	2
0	1	15	0	2	3	3	2	1	1	3	1	1	1	2	3	2	1
0	0	14	1	3	3	2	2	1	1	3	1	1	0	2	3	2	2
0	0	13	1	2	2	2	2	1	1	2	0	1	1	2	1	1	2
0	0	14	1	3	1	2	2	1	1	1	0	0	1	2	3	2	3
0	1	15	1	2	3	3	2	3	3	3	1	1	1	1	2	3	2
0	1	14	1	1	3	3	2	2	1	2	0	0	0	3	2	2	2
0	0	15	1	2	2	2	2	2	1	2	0	0	1	1	3	1	1
0	0	14	1	1	3	1	2	4	1	2	1	1	1	1	2	3	3
0	0	13	1	3	3	2	3	1	2	3	1	1	1	2	1	3	3
0	0	13	0	2	3	1	3	3	2	3	1	0	0	2	1	3	1
0	0	13	0	2	2	2	3	3	1	2	0	0	1	1	1	3	2
0	1	14	0	3	2	3	2	2	3	2	0	1	1	3	1	2	1
0	0	12	1	2	3	2	2	2	1	2	0	1	1	2	3	2	2
0	1	14	1	4	3	3	2	1	1	3	1	0	1	1	2	3	1
0	0	15	1	1	1	1	2	1	1	1	0	1	0	2	2	1	2
0	0	14	1	1	3	3	2	1	3	3	1	0	1	1	3	1	3
0	0	15	0	3	2	2	2	1	1	2	0	0	1	2	2	2	3
0	1	13	1	2	3	3	2	2	2	3	1	1	0	1	3	3	2
0	0	13	1	1	3	1	3	3	1	3	1	1	0	1	1	1	3
0	1	14	0	1	2	3	2	2	3	2	0	1	1	2	3	3	3
0	1	15	1	1	1	3	3	1	1	1	0	1	1	3	1	1	1
0	1	15	0	1	3	3	2	1	3	2	1	0	1	1	3	2	1
0	0	15	0	1	3	2	2	1	3	3	1	0	0	2	2	2	2
0	0	13	1	1	1	2	2	2	2	1	0	1	0	2	3	3	2
0	1	14	1	1	3	3	3	2	1	2	1	0	1	1	3	2	2
0	1	14	1	1	1	3	2	1	1	1	0	1	1	2	3	3	2
0	1	14	1	1	3	3	2	1	4	3	1	1	1	2	2	1	2
0	0	15	0	1	3	3	2	2	4	2	0	0	1	2	1	3	3
0	1	15	1	1	3	3	2	1	1	3	1	0	1	2	1	1	3
0	1	14	0	1	3	3	2	1	4	2	1	0	1	1	2	2	3
0	1	12	1	1	1	3	2	3	2	1	0	1	0	2	2	1	2
0	1	15	1	1	3	3	2	2	1	3	1	0	0	2	2	2	2
0	1	15	0	1	2	3	2	1	1	2	0	1	0	3	3	2	3
0	1	15	0	1	3	3	2	2	1	3	1	1	1	2	1	3	2
0	0	14	0	1	2	1	2	4	1	1	0	0	0	1	3	3	1
0	0	13	1	2	3	2	2	1	4	3	1	1	1	1	2	1	2
0	1	15	0	1	1	3	2	1	1	1	0	0	1	2	2	2	3
0	0	14	0	2	1	2	3	1	3	1	0	0	1	1	3	3	2
0	1	12	0	2	3	3	2	1	2	3	1	1	0	2	3	3	3
0	1	12	1	4	2	3	2	2	3	2	0	1	0	1	3	2	2
0	1	15	1	1	3	3	2	4	1	2	0	1	0	3	3	2	3
0	1	14	1	2	1	3	2	1	2	1	0	0	0	2	2	1	3
0	1	14	1	1	3	3	2	1	4	3	1	1	1	1	1	2	3
0	0	14	1	1	3	2	2	3	4	3	1	1	0	3	2	2	2
0	0	12	0	2	2	2	2	1	3	2	0	0	1	2	2	1	2
0	0	15	1	2	1	2	2	1	1	1	0	1	1	1	2	1	3
0	0	15	0	4	3	2	2	3	1	2	1	0	1	2	1	3	2
0	0	13	1	2	2	1	2	1	1	2	0	1	1	2	3	2	3
0	0	13	0	3	2	2	2	1	2	2	0	0	0	2	3	3	2
0	0	14	1	4	2	2	2	1	1	2	0	1	0	3	2	2	3
0	1	14	1	2	3	3	2	1	1	3	1	1	1	2	2	1	2
0	1	13	0	3	3	3	2	3	3	3	1	0	0	2	3	2	3
0	0	14	1	1	3	1	2	1	1	3	1	1	1	2	3	3	3
0	1	14	0	1	3	3	2	1	1	3	1	1	0	1	1	2	3
0	0	14	1	1	1	3	3	1	2	1	0	0	1	2	3	3	3
0	0	14	1	1	3	1	2	1	1	2	1	1	1	2	3	3	3
0	0	14	0	2	2	2	2	3	1	2	0	1	0	1	3	2	3
0	0	13	1	1	2	1	2	1	1	2	0	1	1	1	3	3	2
0	1	14	1	3	2	3	2	1	1	2	0	1	0	1	3	3	2
0	0	15	1	1	2	2	2	3	3	2	0	1	0	2	2	3	2
0	0	15	1	1	3	2	2	1	1	3	1	1	0	3	1	3	2
0	0	12	1	3	3	1	2	4	4	2	1	1	1	2	1	1	2
0	1	15	1	1	3	3	2	3	1	2	0	1	1	2	3	2	2
0	0	13	1	1	2	3	2	4	1	1	0	1	1	1	1	2	3
0	1	12	1	2	3	3	2	1	3	2	1	1	1	2	2	1	3
0	0	14	1	1	1	1	3	1	1	1	0	1	0	1	2	3	2
0	1	15	1	1	3	3	2	4	2	3	1	0	1	3	3	1	2
0	1	12	1	2	3	3	2	1	1	3	1	0	1	2	3	1	3
0	1	13	0	2	3	3	2	1	1	3	1	0	0	3	2	1	2
0	0	15	1	1	2	3	2	3	3	2	0	1	1	3	2	2	3
0	1	13	1	2	2	3	2	1	4	2	0	1	0	3	2	3	3
0	1	14	0	3	3	3	2	1	2	3	1	0	0	2	3	2	3
0	0	14	0	1	3	2	2	2	4	2	0	1	1	2	3	2	2
0	0	12	1	2	2	1	2	3	1	2	0	0	1	2	3	1	3
0	0	14	0	1	3	2	2	3	2	3	1	1	1	3	1	1	3
0	0	13	0	1	2	2	3	1	1	2	0	1	0	1	2	2	3
0	1	15	0	1	3	3	2	4	3	3	1	0	0	1	1	2	2
0	0	12	0	1	2	2	2	1	1	2	0	0	1	2	1	3	2
0	0	14	0	3	2	2	2	2	1	2	0	1	1	2	3	1	1
0	0	13	1	1	2	1	2	3	2	1	0	1	1	2	1	2	3
0	1	13	0	4	1	3	2	2	3	1	0	1	1	1	3	2	2
0	0	13	1	2	3	2	2	1	1	3	1	1	1	2	1	3	3
0	0	14	1	4	2	2	2	2	1	2	0	0	1	2	1	1	2
0	0	12	0	2	3	2	3	2	1	3	1	1	0	1	2	2	1
0	0	12	1	3	3	2	2	1	1	3	1	1	1	1	1	2	1
0	1	14	1	3	2	3	3	4	2	1	0	1	1	3	3	3	2
0	1	14	0	4	3	3	3	4	3	3	1	1	0	2	2	1	2
0	1	15	1	1	1	3	2	1	1	1	0	1	1	3	2	3	3
0	0	15	1	2	2	1	2	3	3	2	0	0	1	2	1	1	3
0	0	15	1	1	3	2	2	3	1	3	1	1	1	2	3	1	1
0	1	13	0	2	3	3	2	1	1	2	0	1	0	2	2	1	3
0	1	12	1	1	3	3	2	1	1	2	1	0	0	2	3	2	3
0	1	13	1	2	3	3	2	1	1	3	1	1	0	2	2	2	3
0	1	12	1	1	2	3	2	2	1	2	0	0	1	2	1	3	2
0	0	14	0	2	3	2	3	1	1	3	1	1	0	1	3	2	2
0	1	13	1	1	3	3	2	1	1	3	1	1	1	2	1	3	3
0	1	12	0	1	3	3	2	2	1	2	0	1	1	1	1	3	3
0	0	13	1	3	3	2	2	1	1	3	1	1	1	1	2	2	2
0	1	15	1	3	1	3	2	1	4	1	0	1	1	2	3	1	3
0	0	12	0	2	1	1	2	2	1	1	0	1	1	1	2	1	2
0	1	15	1	2	1	3	2	1	1	1	0	1	0	2	2	1	2
0	0	15	1	2	1	1	2	1	2	1	0	1	0	2	1	1	3
0	0	12	0	1	3	3	2	1	4	3	1	0	1	1	2	2	2
0	0	12	1	2	3	1	2	3	4	2	0	1	0	2	1	2	3
0	1	13	0	1	3	3	2	1	1	3	1	1	1	2	3	2	1
0	0	13	0	3	3	2	2	1	2	3	1	1	1	2	1	2	1
0	1	13	1	2	2	3	2	2	2	2	0	1	0	2	1	1	3
0	1	12	1	3	2	3	2	4	1	2	0	0	0	3	2	1	2
0	1	12	1	3	3	3	2	3	3	3	1	1	1	2	1	1	3
0	0	13	1	4	3	2	2	1	1	3	1	1	1	1	1	1	3
0	0	13	1	2	2	1	2	1	2	2	0	0	1	3	2	3	3
0	1	14	1	3	1	3	2	1	1	1	0	0	1	2	3	3	3
0	0	12	1	3	1	1	2	4	1	1	0	0	1	1	2	2	2
0	1	12	0	2	1	3	2	1	1	1	0	0	1	3	2	3	1
0	0	14	1	4	3	1	2	2	1	3	1	0	1	2	3	2	3
0	1	12	0	2	1	3	2	1	2	1	0	1	1	1	1	1	2
0	0	13	1	1	3	2	2	4	1	3	1	1	1	2	3	3	2
0	1	14	1	4	1	3	2	1	1	1	0	1	0	3	3	3	3
0	1	12	1	1	1	3	2	2	2	1	0	1	0	2	1	1	1
0	0	13	1	1	2	2	2	1	1	2	0	1	1	3	2	3	2
0	1	15	1	2	3	3	2	2	1	2	1	1	0	2	1	1	3
0	0	14	1	1	2	2	2	1	1	2	0	1	1	1	3	2	1
0	1	12	1	2	1	3	3	3	1	1	0	0	1	1	2	2	2
0	0	15	1	1	2	3	2	1	1	1	0	1	1	2	2	2	3
0	1	14	1	1	1	3	2	2	2	1	0	1	1	2	1	2	3
0	0	14	0	4	3	2	2	4	3	2	0	0	1	1	1	2	1
0	0	15	1	1	3	2	2	1	2	3	1	0	0	2	3	2	2
0	0	15	0	3	2	2	2	1	4	2	0	1	0	3	3	3	3
0	1	14	0	1	2	3	2	1	1	1	0	1	1	1	2	2	2
0	0	14	1	2	3	1	2	1	3	2	0	1	1	1	2	2	2
0	0	15	0	3	3	3	2	1	3	3	1	1	0	2	2	2	2
0	1	15	0	1	2	3	2	3	1	1	0	1	1	2	2	1	2
0	0	12	0	1	3	2	2	1	4	3	1	1	0	2	3	1	3
0	1	14	0	3	1	3	2	2	3	1	0	1	1	2	3	1	1
0	0	14	1	1	3	1	2	1	2	3	1	1	0	2	2	1	3
0	1	13	1	1	2	3	2	3	2	2	0	1	0	3	1	2	2
0	1	12	1	1	3	3	2	1	1	2	1	1	0	1	2	1	3
0	1	12	0	2	3	3	2	3	4	3	1	1	1	2	2	2	3
0	0	14	0	2	3	1	2	1	1	2	1	0	1	2	2	3	2
0	0	15	1	2	3	2	2	3	1	3	1	1	0	1	1	1	1
0	1	14	1	4	3	3	2	3	4	2	1	1	1	2	1	3	2
0	1	15	1	1	3	3	2	2	1	2	0	0	1	2	2	2	2
0	1	12	1	2	2	3	2	1	3	2	0	0	1	2	3	1	3
0	0	13	1	1	2	1	2	3	2	1	0	1	0	1	2	3	1
0	0	15	1	1	2	2	2	3	2	2	0	1	1	1	3	2	2
0	0	13	0	4	3	3	2	4	1	2	0	1	1	2	2	2	2
0	1	15	0	3	2	3	2	1	4	2	0	1	1	1	3	2	3
0	1	14	1	3	1	3	2	2	3	1	0	0	0	2	2	3	3
0	0	12	1	1	2	2	2	3	4	2	0	1	1	2	3	1	3
0	1	13	1	2	2	3	2	3	2	1	0	1	0	2	3	2	3
0	1	15	0	1	2	3	3	3	2	2	0	0	1	2	1	1	3
0	0	13	1	1	3	1	2	2	2	3	1	1	0	1	3	3	3
0	0	15	0	1	3	1	2	3	1	3	1	1	0	1	1	3	2
0	1	14	1	1	3	3	2	2	1	3	1	1	0	2	2	2	2
0	0	14	1	2	3	2	2	4	1	2	1	1	1	1	1	3	2
0	1	13	0	2	3	3	2	4	2	2	0	1	0	2	2	2	1
0	1	13	1	1	2	3	3	4	1	2	0	1	0	2	2	1	2
0	1	12	1	1	1	3	2	3	4	1	0	1	0	2	3	2	3
0	0	14	1	4	2	2	3	1	4	2	0	1	1	1	2	1	3
0	1	12	0	2	3	3	2	4	2	3	1	1	1	3	1	2	2
0	1	13	0	2	2	3	3	3	1	2	0	1	1	2	2	2	2
0	1	14	0	2	3	3	3	1	4	3	1	1	1	2	2	3	3
0	1	13	1	2	1	3	3	2	1	1	0	0	0	2	1	3	2
0	0	15	1	2	3	1	3	3	3	3	1	0	1	1	1	2	1
0	0	13	0	2	2	2	2	3	1	1	0	1	1	3	3	2	2
0	0	14	0	1	1	2	2	1	1	1	0	1	1	2	2	1	2
0	1	12	1	1	1	3	2	2	1	1	0	1	1	2	3	3	2
0	1	12	1	2	3	3	2	2	1	3	1	1	0	1	1	2	2
0	0	15	1	2	3	1	2	2	1	2	1	1	0	1	1	2	2
0	1	15	1	3	1	3	2	1	2	1	0	1	0	2	3	2	2
0	0	15	1	2	1	1	2	2	1	1	0	0	1	3	3	1	1
0	1	13	1	2	1	3	3	2	1	1	0	1	1	3	1	1	2
0	1	15	1	1	1	3	3	1	1	1	0	1	1	3	3	2	2
0	0	14	0	2	3	1	2	1	1	2	0	1	0	3	3	2	1
0	0	12	1	2	3	3	2	3	1	3	1	1	1	3	2	2	2
0	1	15	0	2	3	3	2	1	2	3	1	1	0	2	2	2	3
0	1	12	1	2	1	3	2	3	4	1	0	0	1	2	1	1	2
0	0	12	1	2	1	2	2	3	3	1	0	0	1	3	1	2	1
0	1	13	1	2	2	3	2	1	1	2	0	1	1	1	1	3	3
0	1	15	1	2	2	3	3	3	2	2	0	1	0	2	2	2	3
0	0	15	0	2	3	1	2	3	2	2	0	0	1	2	1	1	1
0	1	14	0	1	2	3	2	1	1	2	0	1	1	2	2	3	1
0	1	14	1	1	3	3	2	3	1	3	1	0	0	2	2	3	2
0	1	12	1	2	3	3	2	1	4	2	0	1	1	2	1	2	2
0	1	13	0	2	3	3	2	1	1	3	1	1	1	1	3	3	3
0	0	15	0	3	2	1	2	1	4	2	0	1	1	1	2	1	3
0	1	13	1	2	3	3	2	1	2	3	1	1	1	3	3	3	2
0	1	14	1	1	3	3	3	1	1	3	1	0	1	2	2	1	1
0	1	13	1	1	2	3	2	1	1	2	0	1	1	1	3	2	3
0	1	15	0	1	1	3	2	2	1	1	0	0	1	2	2	1	2
0	0	12	1	1	1	2	2	2	2	1	0	1	0	2	2	1	2
0	0	13	0	1	2	2	2	2	4	2	0	1	1	2	3	3	1
0	1	13	1	1	3	3	2	1	1	3	1	0	1	1	2	3	1
0	0	15	1	1	3	1	2	3	2	2	0	1	1	3	3	3	2
0	1	14	0	1	3	3	2	1	3	3	1	1	1	3	1	2	1
0	0	13	1	1	3	2	2	1	1	3	1	0	1	1	2	1	1
0	1	12	1	2	3	3	2	1	2	3	1	0	1	2	1	1	3
0	1	12	1	4	3	3	2	1	2	3	1	1	1	2	1	1	2
0	0	13	0	1	1	2	2	2	2	1	0	1	0	1	3	2	1
0	0	14	1	2	2	2	2	3	1	2	0	1	0	2	1	2	2
0	0	15	1	1	3	2	2	3	1	3	1	1	1	1	1	1	3
0	1	15	1	1	3	3	2	2	4	3	1	0	1	2	2	3	2
0	1	15	0	1	1	3	3	1	2	1	0	0	0	3	3	2	2
0	1	12	1	2	2	3	2	3	1	1	0	1	1	1	2	3	2
0	0	15	1	2	3	1	2	1	2	3	1	1	1	1	2	3	2
0	0	14	1	3	1	2	2	2	2	1	0	0	1	1	2	3	2
0	0	15	1	1	2	1	2	3	3	1	0	1	1	2	3	2	3
0	1	12	0	1	3	3	1	1	1	2	1	1	0	2	3	1	2
0	1	13	1	2	3	3	1	1	3	2	1	1	1	2	1	2	2
0	0	15	1	4	2	2	1	1	1	2	0	1	0	2	1	2	3
0	0	12	0	1	3	1	2	1	2	3	1	0	1	2	2	2	1
0	1	13	0	1	2	3	3	2	4	2	0	0	0	3	1	2	3
0	1	12	1	3	2	3	2	2	2	2	0	1	1	2	1	2	2
0	0	15	1	2	2	1	1	1	2	2	0	1	1	3	2	1	3
0	1	14	0	2	3	3	2	1	2	3	1	1	1	2	3	3	2
0	1	14	0	1	3	3	2	2	3	3	1	1	1	2	1	2	3
0	0	15	1	2	2	3	1	1	4	1	0	0	0	2	3	2	2
0	1	13	1	1	3	3	3	1	2	3	1	1	1	2	3	2	3
0	1	15	1	3	1	3	2	1	1	1	0	1	1	2	2	3	2
0	1	12	1	1	2	3	1	4	4	2	0	1	0	3	2	3	3
0	0	14	1	1	3	2	1	1	3	3	1	1	1	1	2	3	3
0	1	12	0	1	3	3	2	1	1	3	1	1	1	2	1	2	2
0	0	12	1	2	3	3	3	2	1	2	1	1	1	2	2	2	3
0	1	14	0	4	3	3	1	1	1	2	1	1	1	2	1	2	3
0	0	14	0	2	3	2	3	1	4	3	1	0	1	1	2	3	3
0	0	15	1	1	3	1	1	3	3	3	1	1	1	2	1	1	3
0	1	12	1	1	2	3	1	1	1	2	0	1	0	1	3	2	3
0	1	15	0	3	3	3	1	2	1	3	1	0	1	2	2	2	1
0	0	15	1	1	2	2	2	2	1	1	0	0	1	2	1	3	2
0	0	12	1	4	3	1	2	3	4	2	0	1	0	1	2	3	3
0	1	15	0	2	1	3	3	4	3	1	0	0	1	2	2	2	2
0	0	12	1	2	3	2	1	3	1	2	0	0	0	1	2	1	3
0	1	15	0	3	3	3	1	2	1	2	1	1	0	2	2	2	3
0	1	14	1	2	3	3	1	2	2	3	1	1	1	2	1	2	2
0	1	14	1	3	1	3	1	3	2	1	0	1	0	2	2	2	3
0	1	13	0	1	2	3	2	2	2	1	0	1	1	2	2	1	1
0	1	15	1	2	2	3	3	4	2	2	0	1	1	2	2	1	2
0	0	15	0	1	2	2	1	1	1	2	0	0	1	1	1	3	3
0	0	14	0	2	3	1	1	1	1	2	0	0	0	3	3	3	2
0	0	15	1	1	3	2	3	3	2	2	0	1	0	1	2	2	2
0	0	14	0	3	2	2	1	1	1	2	0	1	0	1	3	2	1
0	1	14	1	1	3	3	1	1	1	3	1	1	1	3	3	1	3
0	0	12	0	1	2	3	2	1	1	2	0	1	1	3	3	3	2
0	0	15	1	2	2	1	3	2	1	2	0	1	1	3	1	3	1
0	0	12	1	1	3	1	1	2	4	3	1	1	1	2	2	2	2
0	0	13	1	1	2	1	3	1	1	1	0	1	1	2	1	1	3
0	0	14	1	1	2	2	1	1	1	2	0	0	0	2	2	2	2
0	1	15	1	2	3	3	3	3	1	2	1	0	1	2	3	3	1
0	0	15	1	3	3	1	3	1	1	3	1	1	1	3	1	3	1
0	0	13	0	2	3	1	2	3	2	3	1	0	1	1	2	1	3
0	0	13	0	2	3	2	1	2	1	2	1	0	1	2	3	2	1
0	1	13	1	3	2	3	2	3	2	2	0	1	0	2	2	1	2
0	0	15	1	3	2	2	3	1	1	2	0	0	1	2	3	2	2
0	0	15	0	2	3	2	3	2	1	3	1	0	1	2	1	3	2
0	0	12	0	4	3	2	3	3	4	2	0	1	0	2	3	1	3
0	1	14	1	1	3	3	3	1	3	3	1	1	1	2	1	2	3
0	1	13	1	2	3	3	1	2	1	3	1	1	1	2	1	2	3
0	1	14	1	1	2	3	2	1	1	2	0	1	0	1	2	2	1
0	0	14	0	2	1	2	2	1	1	1	0	0	0	2	1	1	2
0	1	13	1	3	3	3	2	3	1	2	1	0	1	2	2	3	1
0	0	12	1	1	3	2	1	1	2	2	1	1	1	2	3	1	2
0	0	14	0	2	3	2	1	2	3	3	1	0	1	2	3	2	3
0	1	13	0	2	3	3	1	1	1	3	1	1	0	1	1	2	2
0	1	12	0	3	3	3	2	1	2	3	1	0	1	1	3	3	2
0	0	12	1	2	3	1	2	1	1	3	1	1	1	3	2	2	1
0	0	13	1	2	2	1	1	2	2	2	0	1	0	2	2	3	2
0	1	14	1	1	2	3	1	2	2	2	0	1	1	2	3	2	2
0	1	15	1	1	3	3	1	2	3	2	1	0	1	2	1	2	2
0	0	14	1	2	2	2	1	1	1	1	0	0	0	2	2	2	2
0	1	15	1	2	3	3	2	3	4	3	1	1	1	3	2	2	3
0	1	12	1	2	3	3	3	1	2	2	1	1	0	2	2	1	3
0	0	15	1	2	3	1	1	1	1	2	1	0	1	2	1	2	3
0	1	14	1	1	2	3	1	1	1	1	0	0	1	2	2	2	3
0	0	15	1	1	3	2	1	1	1	3	1	1	0	2	3	2	3
0	0	15	0	2	2	3	1	1	4	1	0	0	1	3	2	1	1
0	0	12	0	2	2	3	3	2	1	2	0	1	1	2	1	2	2
0	0	12	1	1	2	2	1	2	3	1	0	1	0	2	1	2	3
0	1	14	1	4	3	3	3	2	1	3	1	1	1	3	3	2	2
0	0	14	1	2	2	1	1	1	3	2	0	1	1	1	1	1	3
0	0	14	0	2	2	2	1	2	3	2	0	1	0	2	1	3	3
0	1	12	1	1	3	3	1	3	3	2	0	1	0	1	3	1	1
0	1	15	1	2	3	3	1	1	1	3	1	1	0	1	2	3	3
0	0	14	0	1	3	3	2	1	3	2	1	1	0	2	3	2	2
0	0	12	1	2	1	1	2	1	3	1	0	0	1	2	3	1	2
0	1	13	1	2	3	3	2	1	1	3	1	1	1	3	3	2	2
0	0	12	1	2	2	1	3	2	1	2	0	1	0	2	2	1	3
0	0	14	1	2	3	2	2	1	3	2	1	1	1	1	2	2	2
0	1	12	1	1	3	3	2	1	1	2	0	1	1	2	2	2	3
0	1	15	1	1	3	3	3	4	2	3	1	1	0	2	1	3	3
0	0	15	1	4	3	1	3	2	4	3	1	0	0	1	1	2	3
0	0	14	1	1	3	2	1	3	1	2	1	0	0	1	1	2	2
0	0	13	1	1	3	3	1	1	2	3	1	0	0	1	3	1	2
0	0	12	0	2	3	2	2	2	1	3	1	0	0	1	1	2	1
0	1	14	1	1	3	3	1	2	4	3	1	1	1	3	3	2	3
0	1	12	1	3	2	3	2	2	1	2	0	0	0	2	1	2	3
0	0	14	1	4	2	2	2	3	1	1	0	1	1	2	1	3	3
0	0	13	1	1	3	2	3	2	4	3	1	1	0	3	2	1	2
0	0	13	1	2	3	2	2	2	3	2	0	1	1	2	1	2	1
0	0	12	1	2	3	1	1	1	4	3	1	0	1	2	3	3	3
0	1	14	1	1	3	3	2	2	4	3	1	0	1	2	2	1	2
0	1	12	0	4	3	3	3	3	1	3	1	1	1	3	1	3	3
0	1	13	1	1	3	3	2	1	2	2	0	1	1	2	2	3	2
0	0	14	0	1	1	1	1	3	1	1	0	0	1	2	1	2	3
0	1	14	1	2	2	3	3	2	3	1	0	0	0	2	1	1	2
0	0	13	1	2	3	1	1	1	1	2	1	1	1	2	1	2	3
0	1	13	1	1	1	3	1	1	1	1	0	0	0	2	2	3	2
0	0	13	0	3	2	2	1	2	2	2	0	1	0	2	1	1	2
0	1	12	0	1	3	3	1	2	3	2	1	1	1	1	3	2	3
0	1	13	1	1	1	3	3	1	4	1	0	1	1	1	3	2	3
0	0	15	0	1	3	2	2	2	3	3	1	1	1	3	3	2	2
0	1	13	1	1	3	3	1	2	1	3	1	0	1	2	3	3	3
0	1	12	1	3	1	3	1	1	3	1	0	1	1	2	2	3	2
0	1	15	1	3	3	3	1	3	3	2	1	1	1	2	3	3	2
0	1	15	1	2	3	3	1	2	1	3	1	0	1	2	2	1	2
0	0	15	1	2	2	2	1	1	1	2	0	0	1	2	3	1	3
0	1	14	0	1	2	3	1	1	1	2	0	1	1	2	1	1	1
0	0	12	0	3	2	1	1	2	3	1	0	0	0	1	2	3	2
0	1	15	1	1	3	3	2	3	4	3	1	1	0	2	2	3	2
0	0	13	1	1	2	2	3	3	3	2	0	1	1	2	1	1	3
0	0	14	0	2	2	1	1	2	1	2	0	0	0	2	2	2	2
0	0	14	1	4	3	1	2	2	1	3	1	1	1	2	1	3	3
0	0	14	0	2	2	1	2	3	1	2	0	1	1	2	1	1	2
0	0	12	0	3	3	2	1	2	1	3	1	0	0	2	3	3	2
0	1	14	1	1	3	3	3	2	1	3	1	1	1	2	2	2	2
0	1	14	1	1	3	3	3	4	1	2	0	1	1	1	2	3	2
0	1	14	1	1	3	3	1	3	1	3	1	0	0	3	2	1	3
0	1	15	0	1	3	3	2	1	2	2	1	0	1	2	3	2	3
0	0	12	0	1	3	1	2	1	1	3	1	1	1	2	3	3	2
0	0	13	1	3	3	1	1	1	3	2	0	1	1	2	3	3	2
0	0	15	0	1	1	1	3	2	1	1	0	0	1	3	2	3	3
0	1	14	1	1	3	3	2	2	2	3	1	1	1	3	1	3	2
0	0	15	0	2	3	2	1	1	2	3	1	1	1	1	3	3	3
0	1	12	1	2	3	3	1	1	2	3	1	1	0	2	2	1	3
0	1	13	1	3	3	3	2	1	1	2	1	1	1	3	1	1	3
0	1	13	1	4	3	3	1	2	1	2	0	0	0	2	2	2	3
0	0	13	0	4	1	2	2	4	1	1	0	1	1	2	1	3	2
0	0	12	1	2	1	2	3	1	2	1	0	1	0	2	2	1	1
0	1	15	1	1	3	3	3	1	4	3	1	1	1	2	2	3	2
0	1	13	1	4	1	3	2	2	4	1	0	1	0	2	3	3	3
0	1	13	1	4	3	3	1	3	3	2	1	1	1	1	3	2	2
0	0	15	0	2	2	2	3	1	3	1	0	0	1	2	1	1	3
0	0	12	1	4	3	1	1	1	1	2	1	0	1	1	3	2	1
0	0	14	0	1	1	2	2	3	4	1	0	0	1	2	2	1	2
0	0	13	1	2	3	2	1	1	1	2	1	1	1	2	3	2	2
0	0	13	1	1	3	1	1	3	3	2	1	0	0	2	1	3	2
0	0	14	0	1	3	2	1	1	1	3	1	1	1	3	2	1	2
0	1	12	1	2	3	3	3	1	2	2	1	1	1	2	1	2	2
0	1	13	1	1	2	3	2	4	2	1	0	0	0	3	2	2	2
0	1	14	1	3	1	3	2	2	4	1	0	1	1	2	1	2	1
0	1	15	1	3	2	3	2	1	3	2	0	1	0	2	3	1	3
0	1	15	0	2	3	3	1	3	4	2	1	0	1	2	1	2	2
0	1	14	1	2	3	3	1	2	1	2	1	1	1	2	3	1	3
0	1	14	0	2	3	3	3	1	4	3	1	1	1	1	1	1	1
0	1	13	0	4	1	3	1	1	1	1	0	1	1	2	3	2	3
0	1	13	1	2	3	3	1	2	1	3	1	1	1	2	2	2	3
0	0	13	1	2	2	3	2	2	2	2	0	1	0	2	3	2	3
0	1	12	1	2	3	3	2	1	2	3	1	1	1	2	3	3	2
0	0	14	1	1	2	2	1	1	2	2	0	1	0	2	3	3	2
0	1	13	0	3	3	3	3	2	4	3	1	1	1	2	2	3	1
0	1	12	1	2	3	3	1	3	4	2	0	1	0	1	1	3	3
0	0	15	0	1	1	1	3	1	4	1	0	1	1	2	2	3	2
0	0	13	1	1	3	2	3	3	1	2	1	1	1	2	3	2	2
0	0	14	1	2	1	1	2	2	3	1	0	1	0	1	2	1	2
0	0	13	1	2	3	1	1	3	1	2	1	0	1	1	2	2	2
0	0	15	0	1	3	1	3	4	1	3	1	1	1	3	3	2	3
0	0	15	0	3	1	1	1	4	2	1	0	1	1	2	3	2	2
0	0	12	1	1	2	2	1	3	1	2	0	1	1	2	3	3	2
0	1	14	0	1	3	3	2	2	2	3	1	0	1	2	3	1	1
0	0	15	0	2	3	2	1	1	3	3	1	1	1	2	3	2	3
0	0	15	0	1	3	2	1	1	3	2	1	0	0	2	2	1	2
0	1	12	1	1	3	3	1	4	1	3	1	0	1	1	3	1	2
0	1	12	1	3	2	3	1	1	3	2	0	0	0	2	3	2	2
0	1	14	1	2	3	3	2	1	2	3	1	1	0	1	2	2	3
0	0	15	1	2	1	2	2	3	4	1	0	1	1	2	1	1	3
0	1	13	0	3	3	3	2	3	4	3	1	1	1	1	1	2	2
0	0	13	1	1	2	2	1	2	3	2	0	1	1	2	3	1	2
0	1	15	1	2	3	3	2	4	2	2	1	1	1	3	3	2	2
0	0	12	0	4	1	2	3	2	3	1	0	1	1	2	3	3	3
0	0	13	1	2	2	2	1	2	2	2	0	0	1	1	2	2	2
0	0	13	1	1	3	1	1	2	1	3	1	1	1	2	1	3	2
0	0	13	1	2	3	1	3	4	2	3	1	0	1	2	3	2	2
0	0	12	1	1	3	1	2	1	3	2	0	1	0	2	2	2	3
0	1	14	0	2	3	3	2	1	1	3	1	1	1	1	1	2	2
0	0	14	1	1	3	3	1	2	1	3	1	1	1	2	3	2	1
0	1	12	0	2	3	3	1	2	1	2	1	1	1	2	1	3	2
0	1	12	1	2	2	3	1	2	1	2	0	1	1	3	1	2	2
0	0	12	1	1	3	1	2	1	1	3	1	1	1	1	3	1	3
0	1	14	1	1	3	3	1	1	2	2	0	1	0	2	3	2	2
0	1	13	0	2	3	3	1	1	1	3	1	1	1	2	3	2	1
0	1	15	1	2	3	3	2	3	2	3	1	1	1	2	2	2	2
0	1	13	0	2	3	3	1	2	1	3	1	1	1	2	3	3	2
0	1	15	1	1	2	3	2	2	1	2	0	1	1	2	3	1	1
0	0	15	0	2	1	2	1	3	3	1	0	1	1	2	1	2	3
0	1	15	0	1	3	3	2	4	2	2	0	0	1	3	2	3	3
0	0	15	1	2	3	1	1	3	1	3	1	0	0	1	3	3	2
0	0	14	0	1	2	3	2	1	4	2	0	0	1	3	3	3	3
0	1	13	1	1	3	3	1	2	4	2	1	1	0	3	2	3	2
0	1	13	1	3	3	3	1	1	1	2	0	1	1	2	1	2	2
0	1	13	1	1	3	3	2	2	4	3	1	1	1	2	2	2	2
0	1	12	1	1	3	3	2	1	1	3	1	0	1	3	3	2	3
0	1	14	1	1	3	3	1	4	3	2	0	0	0	3	3	2	2
0	0	12	1	4	3	2	2	2	2	3	1	1	0	1	3	1	2
0	0	14	1	1	3	3	1	4	2	3	1	1	0	3	3	1	2
0	0	15	1	1	2	2	3	1	1	2	0	1	0	3	2	3	2
0	0	13	1	2	1	2	1	1	1	1	0	1	0	1	1	1	2
0	0	14	1	1	1	2	2	3	4	1	0	1	1	2	1	1	2
0	0	13	1	1	1	1	3	2	1	1	0	1	0	3	3	2	1
0	1	13	0	2	3	3	1	3	2	3	1	0	0	3	2	1	3
0	1	12	0	3	2	3	3	3	1	2	0	1	1	3	3	2	2
0	1	12	1	1	3	3	1	3	4	2	0	1	1	2	3	3	3
0	1	12	0	2	3	3	1	3	4	3	1	1	1	2	3	3	3
0	1	12	0	2	3	3	2	1	1	3	1	0	1	1	1	3	2
0	0	14	0	4	3	2	1	1	1	3	1	0	1	2	3	2	1
0	0	14	1	1	3	2	1	1	1	3	1	1	1	3	2	2	3
0	0	12	0	1	3	2	2	2	3	3	1	1	1	1	1	3	2
0	1	14	0	3	3	3	1	1	1	2	1	1	1	2	2	1	1
0	0	14	1	2	1	1	2	3	1	1	0	1	1	2	2	1	2
0	0	13	1	1	3	2	1	3	3	3	1	0	1	1	2	2	2
0	1	15	1	2	1	3	3	1	1	1	0	0	0	2	2	2	3
0	0	12	1	3	3	2	1	1	3	3	1	1	1	2	2	3	2
0	0	13	0	1	2	2	3	1	1	1	0	1	1	3	3	1	3
0	0	12	1	2	2	3	2	2	1	2	0	1	1	1	2	2	2
0	0	13	0	1	1	2	1	2	2	1	0	1	1	3	2	3	2
0	1	15	1	4	3	3	1	1	2	3	1	1	0	2	2	1	2
0	0	13	1	1	2	2	1	1	1	2	0	1	1	1	3	1	2
0	1	12	1	2	3	3	1	1	1	3	1	1	1	2	2	2	2
0	0	13	1	2	3	3	1	1	1	3	1	1	1	2	2	2	3
0	0	13	1	3	3	2	1	1	3	2	1	1	1	2	2	2	2
0	1	14	1	2	3	3	3	1	2	2	1	0	1	3	2	2	3
0	1	14	1	2	3	3	2	3	1	3	1	0	0	2	2	1	2
0	0	15	1	1	3	1	3	1	3	3	1	1	0	2	1	2	2
0	1	13	0	2	3	3	2	1	4	2	0	1	0	2	1	1	3
0	0	13	1	2	1	1	1	1	4	1	0	1	0	2	1	2	2
0	0	14	1	2	3	2	2	1	3	3	1	1	1	2	1	2	1
0	1	13	1	1	3	3	1	3	4	2	1	0	1	2	2	1	1
0	1	15	1	2	3	3	1	4	3	3	1	1	0	2	3	2	2
0	0	12	1	2	2	2	2	2	1	2	0	0	1	2	2	2	2
0	0	13	1	1	2	1	1	1	1	2	0	1	1	2	3	3	2
0	0	14	0	1	3	2	3	1	3	2	0	0	1	2	2	3	2
0	0	14	1	1	3	1	2	2	2	2	1	1	0	2	2	3	3
0	1	15	1	3	3	3	2	3	1	3	1	0	1	2	3	3	1
0	1	15	1	2	3	3	1	1	1	3	1	1	1	2	2	2	2
0	1	13	1	3	3	3	1	1	2	2	1	1	1	2	3	1	3
0	1	13	1	4	3	3	2	1	1	2	0	1	0	2	2	1	1
0	1	14	1	1	1	3	2	2	1	1	0	0	1	1	3	3	1
0	1	15	1	2	2	3	2	1	1	2	0	0	1	1	3	2	3
0	1	15	1	2	2	3	2	1	1	2	0	0	1	2	2	2	3
0	1	15	1	2	3	3	2	2	2	2	0	0	1	2	3	2	3
0	0	15	1	4	2	3	1	1	1	2	0	1	1	2	2	3	3
0	0	12	1	3	2	2	1	1	2	2	0	0	0	3	1	1	2
0	0	12	1	2	2	1	1	1	1	1	0	0	1	2	3	3	3
0	1	12	0	2	2	3	1	2	3	1	0	0	1	2	2	2	3
0	0	14	0	1	2	1	3	1	4	2	0	1	1	2	3	1	3
0	0	12	0	2	3	1	1	2	3	3	1	1	0	2	2	2	3
0	0	14	0	3	2	1	3	1	1	1	0	1	1	2	3	3	2
0	0	15	1	1	2	3	1	1	2	2	0	0	1	3	2	2	2
0	0	15	1	1	1	2	3	2	1	1	0	1	1	1	2	1	2
0	0	14	1	1	2	2	1	1	1	1	0	1	0	1	3	2	2
0	1	12	1	1	3	3	3	2	1	2	1	0	0	2	2	2	2
0	0	14	0	1	3	2	1	1	2	3	1	1	1	3	2	3	2
0	0	12	1	1	1	2	3	1	3	1	0	1	1	2	3	3	3
0	0	15	1	2	3	1	1	2	3	3	1	0	0	2	3	2	3
0	1	15	0	3	3	3	3	3	2	3	1	0	1	2	3	2	2
0	1	12	0	3	2	3	2	1	1	2	0	0	1	2	1	1	2
0	0	14	1	1	2	1	2	2	3	2	0	0	0	2	3	2	2
0	0	12	1	4	3	1	1	1	4	3	1	1	1	2	1	2	2
0	1	15	0	1	2	3	2	1	1	2	0	0	1	3	3	3	3
0	0	15	1	3	3	2	2	1	2	2	1	0	1	1	2	2	2
0	1	15	0	1	2	3	1	2	1	2	0	1	0	2	3	1	2
0	0	14	0	1	3	1	3	1	1	2	1	0	1	2	3	3	2
0	0	14	0	2	3	2	1	1	4	3	1	1	1	2	1	2	2
0	1	13	1	3	3	3	1	1	1	3	1	1	0	1	2	2	2
0	1	14	1	2	3	3	3	1	4	3	1	0	1	1	2	2	3
0	1	12	1	1	2	3	1	1	2	2	0	1	1	2	3	2	3
0	1	14	1	2	2	3	2	3	3	2	0	0	1	1	3	1	1
0	0	14	1	1	3	2	2	3	2	3	1	0	1	1	2	2	2
0	0	14	0	1	3	2	1	1	1	2	0	1	1	1	1	3	3
0	1	13	1	1	3	3	1	2	1	2	0	1	1	1	2	2	2
0	0	13	0	1	3	1	1	1	1	2	0	1	1	2	2	2	2
0	1	13	1	1	3	3	2	1	2	2	1	1	1	1	2	2	2
0	0	12	1	1	3	1	2	1	3	2	1	0	1	2	2	3	2
0	1	15	1	1	3	3	3	1	1	3	1	0	0	2	2	3	2
0	1	14	1	1	3	3	2	1	3	2	1	1	1	2	2	3	2
0	0	12	0	3	2	2	3	2	1	2	0	1	1	2	1	3	3
0	1	12	1	1	3	3	3	1	4	3	1	0	1	1	2	2	3
0	1	15	0	1	1	3	2	1	1	1	0	1	0	1	3	1	3
0	1	13	0	2	2	3	1	1	2	2	0	1	1	1	2	3	2
0	1	13	0	2	3	3	2	3	1	3	1	1	1	2	1	2	2
0	0	14	0	1	3	1	3	4	3	3	1	1	0	2	2	2	2
0	1	15	1	3	3	3	3	3	3	3	1	1	1	3	2	1	3
0	0	13	1	1	3	2	2	1	1	3	1	0	1	3	1	2	2
0	0	15	1	1	3	1	1	2	1	2	1	0	0	2	3	3	3
0	1	13	0	3	3	3	2	1	1	3	1	1	1	2	1	2	2
0	1	15	0	1	2	3	3	4	2	1	0	1	1	2	1	3	3
0	1	15	1	3	2	3	1	1	3	2	0	1	1	2	3	3	3
0	1	15	0	2	2	3	1	1	1	1	0	1	1	2	3	2	3
0	0	14	1	1	1	3	3	1	2	1	0	0	1	2	2	2	3
0	1	12	1	1	3	3	2	1	3	2	0	0	0	1	2	1	2
0	1	14	0	1	3	3	2	1	1	3	1	0	1	1	2	3	2
0	0	13	1	2	2	1	2	1	2	2	0	0	0	2	1	3	2
0	0	12	1	2	2	1	1	1	4	2	0	1	0	2	2	3	2
0	1	15	1	2	3	3	3	4	3	3	1	0	1	2	3	2	2
0	1	12	1	2	1	3	2	1	2	1	0	1	1	1	1	3	3
0	1	15	1	1	3	3	3	2	4	3	1	0	0	3	1	1	2
0	0	13	1	4	3	1	3	1	2	3	1	1	1	3	2	2	2
0	0	14	0	1	3	2	3	3	2	3	1	1	1	2	1	1	3
0	1	14	1	2	1	3	2	2	2	1	0	1	0	2	3	3	2
0	1	15	1	1	2	3	3	2	3	2	0	1	1	2	2	2	3
0	1	14	0	1	2	3	2	1	4	2	0	1	1	2	2	1	3
0	0	15	1	3	3	2	1	2	4	2	0	0	0	3	1	3	2
0	1	15	1	1	2	3	1	2	3	2	0	1	1	2	1	1	2
0	1	15	0	1	2	3	2	2	2	2	0	1	1	2	3	3	1
0	0	12	1	1	3	2	3	1	2	3	1	0	0	1	2	3	3
0	1	14	1	1	3	3	1	1	3	3	1	1	1	2	3	3	2
0	0	14	1	1	3	1	2	1	3	2	1	0	1	3	2	2	3
0	1	13	1	1	1	3	2	2	4	1	0	1	1	3	2	1	3
0	1	15	0	2	3	3	1	4	1	3	1	1	0	3	3	3	2
0	1	13	1	1	3	3	1	3	1	3	1	1	1	1	2	1	3
0	1	14	1	1	1	3	3	1	1	1	0	1	1	2	2	3	3
0	0	14	0	1	3	2	2	1	2	2	0	1	1	2	1	2	2
0	1	14	1	2	3	3	1	1	1	3	1	1	1	2	2	2	2
0	1	15	1	1	3	3	1	3	1	2	0	1	1	1	1	1	2
0	0	13	0	3	3	2	3	1	2	3	1	0	0	2	2	1	2
0	1	14	1	2	1	3	3	1	1	1	0	1	1	3	2	3	2
0	0	12	1	3	2	1	2	1	1	2	0	1	1	2	3	3	2
0	1	14	0	2	2	3	1	1	2	2	0	1	0	2	2	2	2
0	0	14	0	1	3	2	2	1	3	3	1	1	1	1	1	2	2
0	1	12	0	1	3	3	1	3	3	2	1	1	1	2	3	1	2
0	0	12	0	1	3	2	1	4	3	2	0	1	0	2	1	1	3
0	1	15	0	2	2	3	1	1	4	1	0	0	0	1	1	3	2
0	0	15	1	1	3	1	1	1	1	3	1	1	1	2	2	1	2
0	1	12	0	1	3	3	1	1	1	2	0	1	0	3	1	1	1
0	0	12	1	1	3	2	1	2	1	2	0	1	0	1	1	3	2
0	0	15	0	1	2	2	3	3	2	2	0	1	1	3	3	2	2
0	1	13	0	2	1	3	2	1	3	1	0	1	1	2	2	2	3
0	1	14	0	1	1	3	1	4	1	1	0	1	1	2	1	3	2
0	1	14	0	1	3	3	2	1	1	3	1	1	1	2	1	2	2
0	0	14	1	1	3	1	3	2	1	2	1	1	0	2	2	1	2
0	1	14	0	2	1	3	1	1	4	1	0	1	1	1	3	3	3
0	0	14	0	1	1	2	1	2	1	1	0	1	1	2	1	1	1
0	0	12	1	2	3	1	2	1	2	3	1	1	1	1	2	2	2
0	1	14	1	1	3	3	1	3	3	2	1	0	0	1	1	3	3
0	1	12	0	2	2	3	3	4	4	2	0	1	1	1	2	1	2
0	1	14	1	2	3	3	3	4	1	3	1	1	0	1	1	2	3
0	0	12	0	1	2	2	2	1	1	2	0	1	0	2	2	2	2
0	1	13	1	2	3	3	1	2	1	3	1	0	0	1	3	3	2
0	0	12	1	2	2	2	1	1	4	2	0	1	1	2	3	1	3
0	0	12	1	2	3	2	2	1	4	3	1	0	0	2	3	3	2
0	0	12	0	1	1	2	1	1	1	1	0	0	0	1	2	3	1
0	1	14	1	2	3	3	1	3	1	2	0	1	0	2	1	2	2
0	1	12	0	2	2	3	1	2	1	2	0	1	0	3	3	2	3
0	0	14	0	1	2	2	1	2	1	1	0	1	1	2	3	2	2
0	0	13	1	2	1	1	1	1	1	1	0	1	0	2	2	2	3
0	1	15	0	2	1	3	2	1	1	1	0	1	0	2	1	1	2
0	0	13	1	2	3	1	1	2	1	3	1	0	1	2	1	1	3
0	1	14	0	1	3	3	1	3	1	3	1	1	0	3	1	2	2
0	1	13	1	1	2	3	2	1	4	2	0	1	1	2	2	2	2
0	0	15	1	3	3	2	1	2	3	3	1	0	1	2	2	3	3
0	1	12	1	1	1	3	2	2	1	1	0	1	0	2	1	2	2
0	0	13	1	1	2	2	1	1	1	2	0	1	1	3	2	3	3
0	1	12	0	4	3	3	3	2	1	2	0	1	1	2	2	2	2
0	0	14	0	1	1	2	2	2	1	1	0	0	0	1	2	3	3
0	0	13	1	2	3	2	1	2	2	3	1	1	1	2	1	1	3
0	1	14	0	2	2	3	2	2	4	1	0	0	0	2	1	3	2
0	1	15	1	1	1	3	3	1	1	1	0	1	1	2	1	2	2
0	0	15	1	1	3	1	1	1	4	2	1	0	1	3	3	1	2
0	0	14	0	1	1	1	3	1	1	1	0	1	0	2	1	3	1
0	1	13	0	3	2	3	1	1	1	1	0	1	1	1	1	2	3
0	1	15	0	3	1	3	1	4	1	1	0	1	1	1	1	2	1
0	0	12	0	3	2	2	1	1	3	2	0	0	1	3	2	3	2
0	0	15	1	2	3	1	1	1	3	3	1	0	1	2	2	2	1
0	1	14	1	4	3	3	3	1	4	3	1	0	1	3	3	3	3
0	1	12	1	1	3	3	2	2	1	2	0	0	1	1	1	3	2
0	1	15	0	1	3	3	2	1	1	2	1	1	1	1	3	2	2
0	1	13	0	3	3	3	3	4	4	2	0	1	1	2	2	2	2
0	0	15	0	3	3	1	1	4	1	3	1	1	1	3	1	3	2
0	0	13	1	2	3	2	3	2	2	3	1	1	1	2	3	1	2
0	0	13	0	1	3	1	2	1	1	2	1	1	1	2	1	1	3
0	1	14	0	3	3	3	2	1	4	2	0	1	1	2	3	1	2
0	1	15	1	4	3	3	3	2	1	2	1	1	0	1	1	2	2
0	1	15	1	2	3	3	3	1	1	3	1	0	1	2	1	1	3
0	0	14	0	1	3	2	1	2	1	3	1	1	1	2	2	3	3
0	1	13	0	2	3	3	2	1	1	2	1	0	1	1	2	2	3
0	0	12	1	1	2	2	2	1	3	2	0	1	1	2	1	3	3
0	0	13	1	1	3	2	1	1	1	2	0	1	1	1	3	3	3
0	1	15	1	4	1	3	1	1	1	1	0	1	0	1	1	1	2
0	1	13	1	3	2	3	3	1	1	1	0	1	1	2	2	1	2
0	0	12	1	2	2	3	3	2	1	2	0	1	1	2	2	3	2
0	1	14	1	1	3	3	1	1	1	3	1	0	1	2	3	1	3
0	0	15	1	1	1	2	3	2	3	1	0	1	1	1	3	2	2
0	1	14	1	1	1	3	2	1	3	1	0	1	0	3	2	3	3
0	0	13	0	1	3	1	2	1	1	3	1	1	1	2	3	2	2
0	1	14	1	2	1	3	1	2	1	1	0	0	1	3	3	2	2
0	1	15	1	4	2	3	1	2	1	2	0	1	1	2	2	2	2
0	0	15	0	4	3	2	2	2	4	3	1	1	1	2	1	2	2
0	1	15	1	1	3	3	3	1	1	3	1	1	0	3	3	2	2
0	0	15	1	2	3	1	1	2	2	3	1	0	0	1	2	2	2
0	1	12	1	4	2	3	2	1	1	2	0	1	1	2	2	3	3
0	1	15	1	4	3	3	1	2	4	3	1	1	1	2	1	3	3
0	1	13	1	2	1	3	2	1	2	1	0	0	0	2	1	2	3
0	1	15	1	2	3	3	2	2	1	3	1	1	1	2	1	3	2
0	1	13	1	2	3	3	3	2	2	2	1	0	1	1	1	2	3
0	0	13	1	2	3	1	3	1	4	3	1	1	0	2	2	3	2
0	0	13	1	2	1	2	3	1	1	1	0	1	0	1	2	2	3
0	1	15	1	2	2	3	2	2	1	2	0	1	1	1	2	1	3
0	1	14	0	3	3	3	1	2	1	3	1	1	1	2	1	2	2
0	1	15	1	1	2	3	3	1	1	2	0	1	1	2	3	1	2
0	1	13	1	1	3	3	1	1	3	3	1	1	0	2	2	2	2
0	1	14	1	2	2	3	2	1	1	2	0	1	1	1	2	1	3
0	0	14	0	2	3	1	1	2	4	3	1	1	0	3	2	3	3
0	0	12	0	3	1	2	2	1	3	1	0	0	0	2	3	1	2
0	1	14	1	2	3	3	2	1	4	2	1	0	0	2	3	3	2
0	0	15	0	2	2	2	1	4	1	2	0	0	0	1	2	2	3
0	0	12	0	2	2	1	2	1	4	2	0	1	1	2	1	2	2
0	1	12	1	1	3	3	1	1	1	3	1	0	1	2	3	1	2
0	0	14	0	3	3	2	1	2	2	2	0	0	1	1	3	2	3
0	1	13	0	1	2	3	1	1	2	2	0	1	0	2	3	3	1
0	0	12	0	1	2	2	1	1	1	2	0	0	1	2	3	2	1
0	1	13	1	3	2	3	3	2	1	2	0	0	1	1	2	1	3
0	1	14	1	2	3	3	1	2	1	2	1	0	1	1	1	3	1
0	0	15	1	2	3	2	3	2	1	3	1	0	0	3	3	1	2
0	1	15	1	4	3	3	2	1	1	3	1	1	1	3	3	2	2
0	1	12	1	4	3	3	3	1	1	3	1	1	1	2	1	1	2
0	0	15	0	1	1	1	1	1	2	1	0	1	1	2	1	2	3
0	0	13	1	1	3	2	1	1	1	3	1	1	0	2	2	2	2
0	1	13	0	1	1	3	2	2	1	1	0	1	1	2	1	1	2
0	0	14	0	1	3	1	1	1	4	3	1	1	1	1	2	2	2
0	0	15	1	1	3	2	1	2	4	3	1	1	1	2	2	2	3
0	1	14	1	1	3	3	2	2	1	3	1	0	1	1	2	3	1
0	1	15	1	1	3	3	1	2	1	3	1	0	1	1	1	2	3
0	0	12	1	2	3	2	1	1	1	2	1	1	1	2	1	2	2
0	1	14	1	4	3	3	1	1	3	2	0	0	1	2	3	3	2
0	1	14	1	2	2	3	1	2	1	2	0	0	1	2	2	3	2
0	1	14	0	2	2	3	2	1	3	2	0	1	0	3	3	1	3
0	1	14	1	3	1	3	3	2	3	1	0	0	1	1	1	3	1
0	0	15	1	2	2	1	2	2	3	2	0	1	1	1	2	2	2
0	1	12	1	2	3	3	3	2	2	2	0	1	1	2	3	3	3
0	1	15	1	1	3	3	1	1	4	2	0	1	1	2	1	2	2
0	0	13	1	2	3	2	1	1	3	3	1	0	0	2	3	2	2
0	0	15	1	1	3	2	3	1	3	3	1	1	1	2	3	2	3
0	1	15	0	1	3	3	1	2	1	2	1	1	0	2	3	3	2
0	0	13	0	2	2	2	1	2	2	1	0	0	1	2	2	3	2
0	1	15	1	2	1	3	2	2	2	1	0	1	0	2	3	2	2
0	0	14	1	2	2	1	1	2	2	2	0	1	1	2	3	3	2
0	0	14	1	1	3	1	3	1	1	3	1	0	0	2	2	3	2
0	1	12	0	1	3	3	3	1	3	2	1	1	1	1	2	2	2
0	0	12	1	1	3	2	1	1	1	3	1	1	1	2	2	1	2
0	0	12	1	1	2	2	3	2	3	2	0	1	0	2	3	2	2
0	0	14	1	2	2	1	2	1	1	2	0	1	1	1	3	2	2
0	0	15	1	2	3	1	2	1	1	2	1	1	1	2	2	3	3
0	1	12	0	1	1	3	1	2	1	1	0	1	0	3	3	2	2
0	1	14	0	2	1	3	1	1	1	1	1	0	1	2	3	1	1
0	1	15	0	1	3	3	1	2	4	3	1	1	1	3	2	3	1
0	1	12	0	1	2	3	1	2	2	2	0	0	1	2	1	1	2
0	0	14	1	2	1	1	1	1	1	1	0	1	1	2	1	1	2
0	0	13	1	2	3	2	1	1	2	3	1	1	1	2	2	1	2
0	1	14	1	3	2	3	1	2	2	2	0	1	0	1	3	2	1
0	1	14	0	1	3	3	2	2	2	2	0	1	1	2	1	2	2
0	0	13	1	2	3	2	1	1	3	2	1	1	1	1	3	1	3
0	0	14	0	2	2	2	2	4	2	2	1	1	1	1	1	2	2
0	1	15	1	2	1	3	1	1	3	1	1	0	0	2	3	2	2
0	0	14	1	1	1	2	1	4	1	1	0	0	0	1	1	1	2
0	1	15	1	2	3	3	1	2	1	2	1	0	0	1	2	1	1
0	0	14	0	2	2	1	3	2	2	2	0	1	1	2	2	3	3
0	1	14	1	2	3	3	2	1	1	2	1	1	1	2	2	3	2
0	1	15	0	4	2	3	1	1	1	2	0	1	1	3	3	2	3
0	0	12	0	2	3	1	3	1	3	3	1	0	0	2	2	1	3
0	0	13	1	1	2	2	1	4	1	1	1	1	0	2	3	2	3
0	1	13	1	1	3	3	2	4	2	2	1	1	1	2	1	2	3
0	1	14	1	4	2	3	1	2	1	2	0	1	1	2	1	2	3
0	1	15	1	2	2	3	1	1	2	1	0	1	1	2	2	2	2
0	1	15	1	1	3	3	2	1	2	2	0	0	1	2	2	3	2
0	0	12	1	3	3	2	3	2	1	2	1	1	0	3	3	3	3
0	0	15	1	1	2	2	2	4	2	2	0	1	0	1	2	1	1
0	0	13	0	2	3	2	2	1	4	3	1	1	1	2	3	3	3
0	0	14	1	1	1	2	1	1	4	1	0	1	0	3	1	3	3
0	0	15	1	3	3	2	1	1	1	3	1	1	1	2	2	2	2
0	1	13	1	2	1	3	1	2	4	1	0	1	0	2	3	2	3
0	1	14	1	3	3	3	1	4	3	3	1	1	0	2	1	1	2
0	0	15	1	4	2	2	2	2	1	2	0	1	0	1	1	1	3
0	0	15	1	1	3	1	3	4	2	2	0	1	1	2	3	2	1
0	1	13	1	1	2	3	2	2	1	2	0	1	0	1	2	1	2
0	1	13	0	1	2	3	3	1	3	1	0	1	1	2	3	3	2
0	0	15	1	1	3	2	1	1	1	2	0	1	1	2	2	1	2
0	0	15	1	1	3	1	2	1	2	3	1	1	0	3	3	3	3
0	0	13	1	1	3	1	3	1	2	3	1	1	0	3	1	1	3
0	0	12	1	1	3	1	2	1	2	2	0	1	1	1	2	2	1
0	0	15	1	1	3	3	1	1	1	2	1	0	1	1	2	1	2
0	1	14	0	4	3	3	1	1	2	2	1	1	0	2	2	1	2
0	1	13	0	2	2	3	2	2	1	1	0	1	0	2	1	1	2
0	1	12	1	2	3	3	3	2	1	2	0	0	1	2	1	3	3
0	1	14	0	3	3	3	1	1	4	3	1	1	1	3	1	3	2
0	1	14	0	1	2	3	1	2	2	2	0	1	0	3	1	2	3
0	1	14	0	4	3	3	2	1	3	3	1	1	0	1	3	2	1
0	0	13	1	4	2	1	1	1	1	1	0	1	0	2	1	3	2
0	1	14	1	1	2	3	1	2	1	1	0	0	0	2	2	3	3
0	0	13	1	1	3	2	1	1	1	3	1	1	1	2	1	2	2
0	1	15	1	2	3	3	2	2	1	2	0	1	1	1	2	2	1
0	1	13	0	2	2	3	2	1	2	1	0	1	1	2	3	1	1
0	1	14	0	1	3	3	2	1	2	3	1	1	1	1	2	1	2
0	0	14	1	4	2	1	2	1	1	2	0	0	0	2	2	2	2
0	1	15	0	1	2	3	2	1	1	2	0	1	1	2	3	1	2
0	0	15	0	1	2	1	2	2	1	2	0	0	1	2	3	1	2
0	0	12	1	3	3	2	2	4	4	3	1	0	1	2	3	1	3
0	0	15	1	1	1	2	2	2	1	1	0	1	1	2	3	3	2
0	0	12	0	1	3	2	1	1	1	3	1	1	0	1	2	3	2
0	1	14	0	1	2	3	1	1	4	1	0	0	1	2	3	3	2
0	1	14	1	1	2	3	2	2	3	2	0	1	1	1	1	2	2
0	1	13	1	2	3	3	2	2	3	2	0	1	1	2	2	1	2
0	1	14	0	1	3	3	1	2	4	3	1	0	1	1	2	2	3
0	0	13	0	2	3	2	3	1	1	2	1	1	1	1	1	2	2
0	0	13	1	1	3	2	1	1	2	3	1	1	0	1	3	1	2
0	0	13	1	3	2	2	2	1	1	1	0	1	1	2	2	2	2
0	1	12	1	1	1	3	1	1	3	1	0	1	0	2	3	2	3
0	0	13	0	2	3	1	2	1	4	3	1	1	0	3	3	3	2
0	1	12	0	2	2	3	1	1	3	2	0	0	1	2	3	1	2
0	1	12	0	3	1	3	3	2	1	1	0	1	1	2	1	2	2
0	0	13	1	1	1	2	3	2	1	1	0	1	1	2	2	3	3
0	0	15	0	3	1	2	2	2	1	1	0	0	0	2	1	2	2
0	0	14	1	1	1	2	1	1	1	1	0	0	1	2	3	2	2
0	1	13	1	1	3	3	1	4	1	3	1	1	1	1	3	2	3
0	0	13	1	3	2	2	1	2	4	2	0	1	0	2	1	2	2
0	1	15	1	3	2	3	3	2	2	1	0	1	1	3	1	2	2
0	0	13	0	2	1	2	2	2	2	1	0	0	1	2	1	1	1
0	0	12	0	1	3	1	2	4	1	2	1	1	1	1	1	1	3
0	0	12	0	3	3	2	3	2	3	2	0	1	1	1	3	2	2
0	0	15	1	3	3	1	2	2	1	3	1	1	0	3	2	3	3
0	0	14	1	2	2	3	2	2	1	1	0	1	1	2	1	2	1
0	0	12	1	1	3	1	1	1	4	3	1	1	1	2	2	1	2
0	0	14	1	1	3	2	3	1	1	3	1	1	1	2	3	2	3
0	0	12	1	4	3	2	1	1	3	3	1	1	0	3	3	1	2
0	0	13	0	1	3	1	1	1	2	3	1	1	1	2	1	3	3
0	0	13	1	1	3	2	3	4	2	3	1	1	1	1	3	3	1
0	1	12	1	1	3	3	2	1	1	3	1	1	1	2	3	1	1
0	1	13	0	1	3	3	1	1	1	2	1	0	1	1	3	3	3
0	1	12	1	2	1	3	1	2	3	1	0	1	1	2	3	1	3
0	1	15	1	1	1	3	1	1	1	1	0	0	0	2	2	1	2
0	0	12	0	2	2	2	2	1	4	1	0	0	1	2	2	2	3
0	0	15	1	1	3	2	1	1	3	3	1	1	1	1	1	1	2
0	1	13	1	1	1	3	1	1	4	1	0	1	1	2	2	2	2
0	0	12	1	1	2	1	1	1	1	2	0	1	1	1	1	2	3
0	1	13	0	2	1	3	2	2	1	1	0	0	1	2	2	2	2
0	1	15	1	1	3	3	2	2	1	3	1	0	0	3	2	2	3
0	1	12	1	1	3	3	1	1	1	2	1	1	0	2	2	1	1
0	1	15	0	3	3	3	1	2	2	2	1	1	0	3	1	3	3
0	1	15	0	4	1	3	3	2	3	1	0	1	1	3	2	3	2
0	0	14	1	2	3	2	1	2	1	3	1	0	1	3	3	3	3
0	1	13	1	1	3	3	2	1	1	3	1	0	1	2	2	2	2
0	0	14	0	2	3	2	2	2	2	2	0	1	1	3	3	1	2
0	1	14	1	2	3	3	1	1	4	3	1	1	1	3	3	1	2
0	1	12	1	1	3	3	1	1	3	3	1	0	1	2	1	3	2
0	0	15	1	3	3	2	2	2	2	3	1	1	1	2	3	2	3
0	0	14	1	1	3	2	1	1	1	3	1	0	0	2	2	2	2
0	1	13	1	2	2	3	2	1	2	1	0	1	1	1	3	2	2
0	0	14	1	1	3	2	2	1	4	3	1	1	1	2	1	3	3
0	0	12	0	2	2	1	2	1	1	1	0	1	1	2	1	1	2
0	0	15	0	2	1	2	2	2	2	1	0	0	1	3	1	2	2
0	0	12	1	1	3	2	2	1	1	3	1	0	1	3	2	1	2
0	0	15	0	1	2	1	2	1	4	2	0	0	1	2	1	1	1
0	1	14	0	1	3	3	2	1	1	3	1	1	1	2	3	3	3
0	1	13	0	3	1	3	2	1	3	1	0	1	0	1	1	2	2
0	1	14	0	2	3	3	3	1	4	3	1	1	1	3	3	2	3
0	1	13	1	4	1	3	2	1	4	1	0	1	0	2	2	2	3
0	0	15	1	2	3	2	2	4	1	3	1	0	1	2	2	2	3
0	1	14	1	1	3	3	1	1	1	2	0	1	1	2	3	1	2
0	1	13	1	2	3	3	3	4	1	2	1	1	1	2	1	2	2
0	1	14	0	1	3	3	1	1	1	3	1	1	0	1	2	1	3
0	0	12	0	2	3	2	3	2	3	3	1	1	1	2	3	1	2
0	1	13	1	1	3	3	3	1	1	3	1	0	0	1	3	2	3
0	0	15	1	2	2	2	1	2	1	2	0	1	1	2	1	3	3
0	0	14	1	3	1	2	2	1	3	1	0	0	1	1	2	3	2
0	1	14	1	1	2	3	3	2	1	1	0	1	0	3	2	2	1
0	1	14	1	2	1	3	1	1	3	1	0	0	1	3	2	2	2
0	1	14	1	4	3	3	1	4	2	3	1	1	1	1	2	3	3
0	1	14	0	2	2	3	1	1	4	1	0	1	1	3	1	1	2
0	0	15	0	1	3	2	2	1	2	3	1	1	1	1	2	1	3
0	1	14	1	1	2	3	2	1	4	2	0	1	1	2	1	1	1
0	0	13	1	2	2	1	3	1	1	1	0	1	1	2	2	2	2
0	1	12	1	1	3	3	1	1	1	3	1	1	1	2	3	1	3
0	1	14	1	2	3	3	3	4	4	3	1	1	1	2	2	1	1
0	1	14	1	2	1	3	2	4	4	1	0	1	0	2	1	3	2
0	1	14	1	3	3	3	3	1	1	2	0	1	0	2	3	2	1
0	1	14	1	2	2	3	1	4	1	2	0	0	1	1	1	2	2
0	0	13	0	2	3	1	1	1	1	2	0	1	1	2	3	1	2
0	1	12	1	1	2	3	3	1	1	2	0	0	0	2	3	3	3
0	0	12	0	3	2	1	2	2	4	2	0	1	1	3	2	2	3
0	1	13	0	3	3	3	2	1	2	2	0	1	0	2	1	1	2
0	0	14	0	1	1	2	2	2	3	1	0	1	0	1	3	2	3
0	1	14	0	2	2	3	2	1	2	2	0	0	0	1	2	3	3
0	1	15	1	2	3	3	2	2	4	2	1	1	0	2	2	1	2
0	1	14	1	1	3	3	2	2	1	3	1	0	0	1	1	2	2
0	0	15	1	2	3	1	2	2	2	3	1	1	0	3	3	2	3
0	0	13	1	2	2	3	3	4	1	1	0	1	1	1	2	2	2
0	0	12	1	1	3	2	1	1	4	3	1	1	1	1	2	1	3
0	1	15	0	1	3	3	3	2	2	3	1	1	1	2	1	3	3
0	0	13	1	4	3	1	1	1	3	3	1	0	1	2	3	2	2
0	1	15	0	3	2	3	3	2	4	1	0	1	0	2	3	3	2
0	0	13	1	2	3	1	1	1	4	3	1	1	1	2	2	3	3
0	0	14	1	4	3	1	2	1	4	3	1	1	1	1	1	1	2
0	0	12	1	1	2	2	1	2	4	1	0	1	1	3	2	3	2
0	0	13	1	1	2	2	3	1	1	2	0	0	1	2	2	3	3
0	1	15	0	3	3	3	1	4	1	3	1	1	0	2	3	2	3
0	0	15	1	2	3	2	2	2	4	3	1	1	0	1	3	2	3
0	0	14	0	2	3	2	2	4	2	3	1	1	1	1	3	2	3
0	0	15	1	4	3	1	2	2	1	2	0	1	1	2	2	2	2
0	1	15	1	2	1	3	1	1	1	1	0	0	1	3	3	1	3
0	1	12	1	1	2	3	2	1	1	1	0	1	1	1	3	1	2
0	0	13	0	1	2	1	2	1	2	2	0	0	1	1	3	2	2
0	1	14	1	3	2	3	2	1	4	2	0	0	1	2	3	3	3
0	0	13	0	2	2	3	3	2	1	2	0	1	1	2	3	1	3
0	0	15	0	2	2	2	3	1	1	2	0	0	1	1	1	2	2
0	0	15	1	2	3	2	2	2	4	3	1	0	1	2	2	1	2
0	1	12	1	1	2	3	2	2	1	2	0	0	0	2	2	3	1
0	0	15	1	3	3	1	1	1	3	3	1	1	0	2	2	3	3
0	0	12	1	1	3	1	1	1	3	3	1	1	1	1	3	2	3
0	0	15	0	1	3	2	2	1	3	3	1	1	1	3	2	3	3
0	0	15	1	4	3	1	1	2	3	2	0	1	1	2	2	3	1
0	0	15	1	1	3	2	1	4	1	3	1	0	1	2	1	2	2
0	0	12	1	1	3	2	1	1	2	2	1	1	1	3	1	1	3
0	1	13	0	1	3	3	3	1	3	3	1	0	1	1	3	2	3
0	1	14	0	1	3	3	1	1	1	3	1	1	0	2	2	3	3
0	1	14	1	2	3	3	3	2	1	3	1	1	0	2	3	2	3
0	1	13	0	2	3	3	1	1	2	3	1	1	1	1	2	1	2
0	1	12	0	2	1	3	3	4	1	1	0	0	0	2	3	2	3
0	1	15	1	2	2	3	1	2	4	1	0	1	1	2	2	2	1
0	0	13	0	3	2	2	2	1	1	2	0	1	0	2	1	1	2
0	0	12	0	1	3	1	1	2	2	3	1	1	1	2	2	3	2
0	1	15	1	1	3	3	1	2	1	2	0	1	1	1	3	2	3
0	1	15	0	4	1	3	3	1	1	1	0	1	0	2	3	2	2
0	0	12	0	1	3	1	2	2	3	2	1	1	1	2	3	3	2
0	0	12	0	2	3	1	1	2	1	2	0	1	1	2	1	3	3
0	1	12	1	4	2	3	2	1	1	1	0	1	0	1	3	3	1
0	1	13	0	1	3	3	2	1	2	2	1	0	0	2	1	2	3
0	0	13	0	1	1	2	2	1	3	1	0	1	1	2	3	3	3
0	1	15	0	2	3	3	3	1	4	3	1	0	1	2	3	3	3
0	1	13	1	1	3	3	1	1	2	3	1	0	1	3	3	1	1
0	1	14	1	1	3	3	2	1	3	3	1	0	1	1	1	2	2
0	0	15	1	1	3	3	1	1	1	2	0	0	1	1	2	3	3
0	1	12	1	2	1	3	3	1	2	1	0	1	1	2	2	1	3
0	1	14	0	4	3	3	1	1	1	3	1	1	0	3	2	2	3
0	1	12	0	2	1	3	3	1	2	1	0	1	1	3	1	2	1
0	1	12	1	2	1	3	3	2	3	1	0	1	1	1	1	2	3
0	0	15	1	1	3	2	2	2	2	3	1	0	1	1	2	2	3
0	0	12	1	2	3	1	1	2	2	2	1	1	0	1	1	2	2
0	0	12	1	1	3	2	3	2	3	3	1	0	1	2	3	1	2
[truncated: 124,377 more rows]

## Sheet: Sheet2
1	1	1	0	2	3	3	1	2	1	3	1	1	0	1	2	2	3
1	1	1	1	1	2	3	3	1	1	1	0	0	1	3	2	1	1
1	0	4	1	3	1	1	2	2	4	1	0	1	1	3	2	3	1
1	1	2	1	1	1	3	1	1	1	1	0	0	1	2	3	3	3
1	1	4	0	1	3	3	2	2	3	3	1	1	1	2	1	2	1
1	0	2	0	1	3	2	2	2	2	3	1	1	0	2	2	3	1
1	0	2	0	3	1	1	3	2	2	1	0	1	0	2	2	2	2
1	1	2	0	2	3	3	2	1	2	2	0	1	0	3	1	2	1
1	1	4	1	2	1	3	3	1	2	1	0	0	1	2	1	1	1
1	0	4	0	1	1	2	1	4	2	1	0	1	1	3	2	3	1
1	1	4	1	1	1	3	2	1	2	1	0	1	1	2	1	2	3
1	1	4	1	2	3	3	1	4	1	3	1	0	0	2	2	2	1
1	0	4	1	1	3	1	1	2	2	3	1	0	1	2	2	2	3
1	0	3	0	1	3	1	3	1	1	2	1	1	1	3	1	1	2
1	1	3	1	2	3	3	2	4	4	3	1	0	1	3	1	3	1
1	0	1	1	4	3	1	3	2	1	3	1	0	1	2	2	3	2
1	1	4	1	2	2	3	1	2	1	2	0	1	0	3	1	2	3
1	0	3	0	2	2	2	2	1	3	2	0	1	1	2	3	2	1
1	0	3	0	2	2	2	3	4	2	2	0	1	0	3	2	2	2
1	1	3	1	4	2	3	3	4	1	1	0	1	1	3	1	1	1
1	1	4	0	4	3	3	1	2	4	3	1	1	1	2	1	1	1
1	1	2	1	2	1	3	1	1	1	1	0	0	1	3	1	1	2
1	0	2	1	1	2	2	1	2	4	2	0	1	0	2	2	3	2
1	1	4	1	2	1	3	2	1	3	1	0	0	0	2	2	2	2
1	1	2	1	1	2	3	1	2	1	1	0	1	1	3	2	2	1
1	0	1	0	3	2	1	3	2	4	1	0	1	0	3	2	1	2
1	1	4	0	2	2	3	2	3	2	1	0	0	1	2	2	2	2
1	0	3	0	1	3	2	1	2	2	3	1	1	1	2	2	1	2
1	1	3	1	3	2	3	2	4	1	1	0	1	0	3	1	2	1
1	1	3	1	1	2	3	3	1	2	1	0	1	1	1	2	1	1
1	0	4	1	1	3	2	1	4	2	3	1	1	1	2	2	1	3
1	0	4	0	2	3	1	2	4	1	2	0	1	1	2	1	2	1
1	1	3	0	2	3	3	2	1	1	3	1	1	1	2	3	3	1
1	0	4	0	1	3	2	1	1	3	3	1	1	1	3	2	1	2
1	0	3	1	2	2	1	2	2	2	2	0	1	0	3	1	1	3
1	1	3	0	4	2	3	1	2	2	1	0	0	1	3	2	1	1
1	0	1	1	2	3	1	1	3	1	2	0	0	1	3	1	2	1
1	0	1	0	1	3	2	2	2	1	3	1	0	0	3	3	2	2
1	0	2	0	1	3	2	3	2	2	3	1	1	1	2	3	2	3
1	1	4	0	3	3	3	2	1	2	2	1	1	1	2	1	2	2
1	0	2	1	1	1	1	1	2	3	1	0	0	0	3	1	2	2
1	1	4	1	2	1	3	1	2	2	1	0	0	0	1	3	3	3
1	0	3	0	1	3	2	2	2	2	3	1	0	1	3	2	2	3
1	0	4	0	1	2	2	1	1	2	2	0	1	1	2	3	2	3
1	0	3	0	3	3	1	3	3	3	3	1	1	1	3	2	3	1
1	0	1	0	4	3	1	1	1	1	3	1	1	1	2	2	2	1
1	0	1	1	1	3	1	1	3	1	2	0	1	0	3	2	3	1
1	0	4	1	1	1	1	2	1	2	1	0	1	0	2	2	1	1
1	1	2	0	1	1	3	1	2	3	1	0	1	0	2	2	3	2
1	1	3	0	1	3	3	2	4	2	2	1	0	1	3	2	1	2
1	0	2	1	2	2	2	1	4	1	2	0	0	0	1	2	1	3
1	1	1	1	1	2	3	1	1	2	2	0	1	1	2	2	1	2
1	1	2	1	1	3	3	1	1	1	3	1	1	1	2	2	3	2
1	0	3	0	4	3	1	1	1	1	3	1	1	1	2	2	1	1
1	1	3	1	1	3	3	3	2	3	3	1	1	1	2	2	2	2
1	0	2	1	1	2	1	1	4	1	2	0	1	1	3	2	3	1
1	0	4	1	4	2	2	1	3	1	1	0	1	1	3	2	2	2
1	0	3	1	4	3	1	1	2	4	3	1	0	1	2	2	2	1
1	1	3	1	3	3	3	3	2	1	2	1	0	1	3	1	2	1
1	0	4	1	2	3	2	1	2	1	2	0	1	1	2	2	2	2
1	0	4	0	1	3	1	2	2	1	3	1	1	1	2	1	2	1
1	1	2	1	2	3	3	2	3	2	3	1	1	1	2	1	2	2
1	1	3	1	3	3	3	2	1	1	3	1	1	1	2	2	3	2
1	1	4	1	2	1	3	1	2	4	1	0	1	1	2	2	2	2
1	0	4	0	2	3	3	1	1	1	2	0	0	0	2	2	3	2
1	1	4	0	3	2	3	1	1	1	1	0	1	1	3	2	1	3
1	1	4	0	3	3	3	1	1	1	2	1	0	1	3	1	2	3
1	0	1	1	1	1	1	1	2	3	1	0	1	0	3	2	3	1
1	0	2	1	2	1	2	1	4	4	1	0	0	1	2	1	1	1
1	0	2	0	1	3	1	1	4	1	2	1	1	1	2	1	2	2
1	0	3	1	4	2	2	2	4	1	2	0	1	1	2	2	1	1
1	1	1	1	1	3	3	1	4	2	3	1	0	1	2	1	2	2
1	1	4	1	1	3	3	2	1	2	2	1	0	0	2	2	2	3
1	0	2	0	1	3	2	1	1	2	2	0	1	1	2	2	2	2
1	0	3	1	1	3	3	3	2	1	3	1	1	1	2	1	1	2
1	1	4	1	4	3	3	2	4	2	2	1	1	1	2	2	3	3
1	1	3	1	2	3	3	3	4	2	3	1	1	1	3	3	2	2
1	1	1	1	1	3	3	2	1	3	2	1	1	1	2	2	3	2
1	1	3	1	2	3	3	1	4	2	3	1	1	1	1	3	1	3
1	0	1	1	2	3	2	3	4	1	3	1	1	0	1	2	3	2
1	0	2	1	1	2	1	1	4	1	2	0	0	1	3	2	3	2
1	0	3	0	1	1	2	2	2	1	1	0	0	1	1	2	2	2
1	0	1	1	1	2	1	1	1	4	2	0	0	1	3	3	1	2
1	0	1	1	1	3	2	2	2	1	2	1	1	1	2	2	2	2
1	1	4	1	1	3	3	3	2	1	3	1	1	0	3	1	2	1
1	1	4	0	1	2	3	2	3	1	2	0	1	0	2	1	1	3
1	1	3	1	1	3	3	1	2	2	2	0	1	1	3	2	3	3
1	1	3	1	1	3	3	1	4	3	3	1	1	0	2	2	2	1
1	1	2	0	1	2	3	3	1	2	1	0	1	1	2	2	3	2
1	0	4	1	3	3	1	3	1	1	2	0	1	1	2	2	2	1
1	1	3	1	1	1	3	2	1	1	1	0	1	1	3	2	1	1
1	1	3	1	3	1	3	1	2	2	1	0	1	1	1	3	2	1
1	1	2	1	1	2	3	1	4	2	1	0	0	0	1	3	3	3
1	1	3	0	2	2	3	3	1	1	2	0	1	0	1	2	1	3
1	0	3	1	1	2	2	1	3	1	2	0	1	1	2	1	1	2
1	0	4	0	3	3	2	1	4	2	3	1	1	0	1	2	1	1
1	0	3	1	1	3	2	3	4	3	2	1	1	0	2	2	1	3
1	1	2	1	1	2	3	3	2	3	2	0	1	0	2	1	2	2
1	1	2	1	2	3	3	2	2	2	3	1	1	1	2	3	2	1
1	0	2	1	1	1	1	1	1	2	1	0	0	1	2	2	2	3
1	0	2	1	2	3	1	2	2	1	2	0	1	1	1	1	3	1
1	0	2	1	1	3	1	3	2	1	2	0	0	1	2	3	3	2
1	0	2	0	2	2	1	1	3	3	1	0	1	0	3	2	3	2
1	0	2	1	2	1	1	2	4	3	1	0	1	1	3	2	2	2
1	0	2	0	1	1	2	2	1	2	1	0	0	0	3	3	2	2
1	0	1	0	2	3	2	1	3	3	3	1	1	1	2	3	3	2
1	0	1	1	1	1	1	2	2	1	1	0	0	1	2	2	2	2
1	1	2	1	1	3	3	1	4	2	3	1	1	1	2	2	2	1
1	1	4	0	3	3	3	1	2	1	3	1	1	1	1	2	2	2
1	1	1	1	2	3	3	1	4	1	2	1	0	1	2	3	3	2
1	1	1	1	1	3	3	2	1	1	3	1	0	1	1	3	1	2
1	1	1	1	1	3	3	1	2	2	2	0	0	1	3	2	1	3
1	0	2	1	1	1	1	2	2	1	1	0	0	1	2	1	1	2
1	1	3	0	1	1	3	2	1	1	1	0	1	1	3	3	1	3
1	1	2	1	3	1	3	2	2	2	1	0	1	0	3	2	2	1
1	0	2	1	1	1	1	1	2	4	1	0	1	1	2	3	2	1
1	0	3	0	2	3	2	1	4	1	3	1	1	1	2	2	2	2
1	0	2	1	2	2	2	2	4	1	2	0	0	1	2	2	3	2
1	1	1	1	1	3	3	1	2	2	3	1	0	1	2	3	3	2
1	0	3	1	3	2	2	2	2	1	1	0	0	1	2	1	2	2
1	0	3	1	1	3	2	3	4	3	3	1	0	1	2	2	3	2
1	1	4	1	1	3	3	1	4	1	2	1	1	1	2	1	2	3
1	1	1	1	2	2	3	2	2	1	2	0	1	1	2	2	2	3
1	0	2	1	1	2	3	2	2	1	1	0	0	0	1	2	3	1
1	0	1	1	1	2	2	2	1	1	1	0	1	0	2	2	2	3
1	1	4	1	1	3	3	2	2	3	3	1	1	0	2	1	1	2
1	0	3	1	1	2	1	1	3	1	2	0	1	0	2	1	1	1
1	1	3	1	2	1	3	2	2	2	1	0	1	1	3	2	2	1
1	0	2	1	2	3	1	2	1	1	3	1	1	1	2	2	2	1
1	1	2	1	3	2	3	2	3	1	2	0	0	1	3	1	3	2
1	1	3	1	1	3	3	2	2	1	3	1	0	0	3	2	3	1
1	0	1	1	4	2	1	1	3	2	1	0	1	1	1	2	2	1
1	1	3	1	3	2	3	1	1	1	2	0	0	1	3	2	2	1
1	1	1	0	3	2	3	2	2	3	2	0	1	1	2	2	2	1
1	0	4	0	2	1	2	3	3	1	1	0	1	1	2	3	2	3
1	0	3	0	2	3	3	1	2	3	3	1	1	0	2	2	1	1
1	0	3	0	3	1	1	1	2	1	1	0	1	1	2	2	1	3
1	1	4	0	1	3	3	3	2	1	3	1	0	1	3	1	3	2
1	1	3	1	2	3	3	1	2	2	2	1	1	0	2	2	3	3
1	0	1	1	2	2	2	1	4	1	1	0	0	0	2	2	1	1
1	0	1	0	2	3	1	1	4	1	3	1	0	1	3	2	2	1
1	0	3	0	1	3	2	1	1	4	2	0	1	1	2	2	2	2
1	0	2	1	1	2	2	2	2	3	2	0	0	1	2	1	2	2
1	1	2	1	1	2	3	1	2	1	2	0	1	1	2	1	1	1
1	1	2	0	4	3	3	2	2	2	3	1	1	1	2	3	2	3
1	0	4	0	1	2	1	3	2	1	1	0	1	1	2	1	1	2
1	0	3	1	4	1	1	2	3	2	1	0	1	1	2	2	3	2
1	1	3	0	3	2	3	3	4	3	2	0	1	0	2	2	3	2
1	1	4	1	1	2	3	3	1	1	2	0	0	1	3	2	3	1
1	1	1	0	1	3	3	1	2	1	3	1	0	0	2	2	1	2
1	1	1	1	2	3	3	1	2	2	3	1	1	1	3	1	1	3
1	0	4	1	1	3	3	2	2	3	2	1	1	0	3	3	3	2
1	0	3	1	1	1	1	1	2	1	1	0	1	1	2	1	3	3
1	0	2	1	2	2	1	1	4	1	2	0	1	1	2	2	2	2
1	0	1	1	2	1	1	1	2	2	1	0	1	1	2	2	3	3
1	1	3	1	1	3	3	1	2	1	2	1	0	0	3	2	3	3
1	1	4	0	3	2	3	3	2	1	2	0	1	1	2	1	2	3
1	1	4	1	1	1	3	1	2	1	1	0	1	0	2	3	2	3
1	1	3	1	1	3	3	2	4	1	3	1	0	1	1	2	1	3
1	1	2	0	3	1	3	2	1	1	1	0	1	0	1	1	3	3
1	0	1	0	2	3	1	2	3	4	3	1	0	1	2	2	2	2
1	0	2	1	4	2	1	1	1	1	1	0	0	1	3	1	1	1
1	0	4	1	2	1	2	3	2	1	1	0	0	1	2	1	2	2
1	0	3	1	2	3	1	1	4	4	3	1	1	0	3	2	1	2
1	1	1	0	1	2	3	1	1	1	2	0	1	0	3	1	3	3
1	1	2	1	1	3	3	2	2	4	2	0	0	1	1	1	3	1
1	0	1	1	1	2	3	1	2	1	1	0	1	1	2	2	3	3
1	0	3	0	2	3	2	2	1	1	3	1	1	0	1	2	1	2
1	0	4	1	1	1	2	2	1	3	1	0	1	0	2	2	3	2
1	1	4	1	2	3	3	3	1	1	3	1	1	0	3	1	2	2
1	0	2	1	3	2	2	3	2	4	2	0	1	0	3	2	1	1
1	1	1	1	1	1	3	1	1	1	1	0	1	1	2	3	3	2
1	1	3	1	2	1	3	1	4	3	1	0	1	1	2	2	3	3
1	0	2	0	2	2	1	1	1	2	2	0	0	0	3	1	1	2
1	0	1	0	1	2	1	1	1	1	2	0	0	1	2	2	3	3
1	0	2	1	4	2	2	1	2	1	2	0	1	0	2	1	3	3
1	1	3	1	2	3	3	3	1	1	3	1	1	1	3	2	2	2
1	1	3	1	3	2	3	1	2	1	1	0	1	1	3	2	2	2
1	1	4	1	2	3	3	1	2	1	3	1	1	1	2	2	3	3
1	0	1	1	1	1	2	1	4	1	1	0	0	0	2	1	2	3
1	1	4	1	2	2	3	2	2	4	2	0	1	0	2	1	3	2
1	0	4	1	1	3	3	1	1	2	3	1	0	1	3	3	2	1
1	1	2	1	4	3	3	2	4	1	2	0	1	1	3	2	2	2
1	1	4	0	2	3	3	2	2	3	2	1	0	1	2	2	3	1
1	1	2	0	2	3	3	2	2	3	2	0	1	1	3	3	3	2
1	0	2	1	1	1	2	3	2	4	1	0	0	1	3	2	3	3
1	0	4	0	1	3	2	2	4	1	2	1	0	1	2	1	2	3
1	0	2	1	1	2	1	1	4	3	2	0	1	1	3	2	1	2
1	0	3	0	4	2	2	1	2	1	1	0	0	1	3	2	3	3
1	1	4	0	2	3	3	1	2	1	2	1	1	0	1	1	2	3
1	0	3	1	1	3	2	1	2	2	2	1	1	1	2	2	1	1
1	1	4	1	3	2	3	1	1	1	2	0	0	0	1	1	2	1
1	0	1	0	1	1	2	3	2	2	1	0	0	0	3	1	3	2
1	1	2	0	1	1	3	3	4	1	1	0	1	1	2	2	3	2
1	1	1	1	2	2	3	2	2	2	2	0	1	0	2	3	2	3
1	0	3	0	2	2	2	1	4	1	1	0	1	1	2	2	2	2
1	1	1	1	1	3	3	1	4	1	3	1	1	1	2	2	3	1
1	1	2	0	1	3	3	2	2	1	2	1	1	0	2	3	1	3
1	1	1	1	2	1	3	1	1	1	1	0	1	1	2	2	2	2
1	1	2	0	2	2	3	2	2	2	2	0	1	1	2	2	3	2
1	0	2	1	4	2	2	2	4	1	2	0	0	0	2	2	2	1
1	0	4	1	3	1	1	1	1	1	1	0	0	1	3	3	3	3
1	0	4	1	3	2	2	1	4	2	2	0	1	1	2	3	1	1
1	0	1	0	1	3	2	1	2	2	3	1	0	1	3	1	2	3
1	0	2	0	1	3	1	3	4	1	3	1	0	0	3	2	1	2
1	1	1	1	1	3	3	3	4	2	3	1	1	0	1	3	2	2
1	0	2	1	1	2	2	1	1	1	2	0	0	1	3	2	3	1
1	1	3	1	2	2	3	2	2	4	2	0	0	1	1	2	1	1
1	0	1	0	1	3	3	3	3	1	3	1	0	1	2	2	2	3
1	1	2	1	3	3	3	3	1	1	2	1	1	1	1	3	1	1
1	1	3	1	1	2	3	1	4	2	2	0	1	1	3	2	3	3
1	0	1	1	1	2	2	1	2	3	2	0	1	0	3	3	2	3
1	1	4	0	3	3	3	2	2	1	3	1	0	1	2	1	2	1
1	0	2	1	2	3	2	2	4	3	2	1	1	1	3	2	2	1
1	0	3	1	1	2	2	2	2	3	2	0	1	0	1	2	1	2
1	1	1	1	1	3	3	1	1	4	3	1	1	1	2	1	2	1
1	0	1	1	2	3	2	2	4	1	2	0	0	0	2	2	2	1
1	0	4	1	4	1	1	2	2	1	1	0	1	1	2	1	3	1
1	1	4	1	2	3	3	1	4	4	2	1	1	1	2	3	3	3
1	0	2	1	1	3	1	1	1	3	3	1	1	0	2	2	3	2
1	1	4	1	4	3	3	1	2	2	3	1	0	1	3	1	1	2
1	0	2	1	1	3	2	1	2	3	2	1	0	0	3	2	2	2
1	1	1	1	1	2	3	1	2	1	2	0	1	0	1	1	2	2
1	1	2	1	2	1	3	2	2	4	1	0	1	1	2	2	2	1
1	1	4	1	1	2	3	1	3	1	2	0	1	0	3	1	1	3
1	1	1	0	3	3	3	3	2	3	2	1	1	1	3	2	3	1
1	1	4	0	3	2	3	3	1	2	2	0	1	0	2	2	3	1
1	1	1	1	1	2	3	1	1	2	2	0	1	0	3	3	2	3
1	1	4	0	2	1	3	1	2	2	1	0	1	1	3	2	3	2
1	0	3	0	1	3	2	3	2	1	3	1	1	1	2	2	1	3
1	1	4	1	3	3	3	1	4	1	3	1	0	1	2	2	2	3
1	0	4	0	1	3	1	1	4	2	3	1	1	1	1	2	3	3
1	0	3	1	1	3	1	1	4	1	3	1	0	1	3	1	1	1
1	1	3	1	1	1	3	1	2	4	1	0	1	0	2	3	2	2
1	1	1	0	2	3	3	2	2	1	3	1	1	1	2	2	1	2
1	0	3	1	1	2	2	1	1	1	2	0	1	1	2	2	2	1
1	1	3	1	2	2	3	1	1	2	2	0	1	1	2	1	2	2
1	1	2	1	2	2	3	2	2	4	1	0	0	1	2	1	2	3
1	0	1	1	4	2	1	1	1	2	1	0	1	0	1	2	1	2
1	1	2	0	2	1	3	1	1	3	1	0	0	0	2	1	2	3
1	0	3	1	1	3	1	1	1	1	3	1	1	1	2	2	2	1
1	0	1	1	1	2	1	3	1	3	2	0	1	0	3	3	2	3
1	1	3	1	4	3	3	2	4	1	2	1	1	1	2	2	1	3
1	0	3	0	1	2	2	2	3	1	2	0	0	1	1	2	2	3
1	0	4	0	1	3	1	1	2	2	2	0	1	1	2	3	2	2
1	1	1	0	2	1	3	2	4	1	1	0	1	1	1	2	2	2
1	1	3	1	2	3	3	1	2	1	3	1	1	1	2	2	2	1
1	1	3	1	1	3	3	2	2	4	2	0	1	1	2	1	2	3
1	1	4	0	1	2	3	3	1	3	2	0	1	1	2	2	3	2
1	1	3	1	2	2	3	3	2	4	2	0	0	0	2	2	1	3
1	1	2	1	3	2	3	1	2	3	2	0	1	0	3	3	2	3
1	1	3	1	2	2	3	2	2	3	2	0	1	1	2	3	2	1
1	0	3	1	1	3	2	2	1	1	3	1	1	0	3	2	3	1
1	1	2	1	2	2	3	1	2	2	2	0	1	0	1	2	2	3
1	1	4	1	1	2	3	2	4	3	2	0	1	1	2	1	3	1
1	1	2	0	1	1	3	2	1	3	1	0	1	0	2	2	3	1
1	0	2	0	1	3	2	1	2	1	3	1	1	1	2	2	2	1
1	0	3	0	2	2	1	3	3	2	2	0	0	1	3	2	2	1
1	1	4	0	1	3	3	1	4	3	3	1	1	1	3	2	1	1
1	0	4	1	1	3	2	2	2	2	2	0	0	1	3	2	2	2
1	0	3	1	4	3	1	2	2	4	3	1	0	1	1	2	3	3
1	0	2	0	1	2	2	3	2	4	2	0	0	1	3	1	1	3
1	0	3	0	1	1	2	2	2	4	1	0	1	1	2	1	3	1
1	0	2	1	1	2	1	2	1	2	2	0	1	1	2	2	2	1
1	0	2	0	1	2	2	1	2	1	2	0	1	1	2	1	3	3
1	0	4	0	2	2	3	1	2	1	2	0	1	1	3	2	2	1
1	1	4	0	3	3	3	1	2	4	2	1	1	0	2	2	2	1
1	0	2	1	2	3	1	1	2	3	2	0	1	1	3	2	2	3
1	1	4	1	4	2	3	2	4	1	2	0	1	1	1	2	1	1
1	0	4	1	1	2	1	3	3	1	1	0	0	1	2	2	1	2
1	1	3	0	4	3	3	1	1	4	3	1	1	1	3	2	1	3
1	0	3	0	3	3	2	1	2	1	3	1	1	1	1	3	2	2
1	1	4	0	1	2	3	1	2	2	2	0	0	0	2	2	1	3
1	0	3	1	2	1	2	1	4	4	1	0	1	1	3	1	3	1
1	0	4	0	2	2	2	3	1	1	2	0	1	0	2	1	2	2
1	0	3	1	2	2	1	1	3	3	1	0	1	1	3	3	3	1
1	0	2	0	4	3	2	1	1	1	2	1	1	0	3	2	2	3
1	0	4	1	2	3	2	2	2	1	2	0	0	1	1	1	1	2
1	0	2	1	1	3	1	1	2	4	2	1	1	0	2	3	3	2
1	0	1	1	2	2	1	1	4	1	2	0	1	0	2	1	3	3
1	0	3	0	1	3	2	2	1	3	2	0	1	1	2	3	2	2
1	1	1	0	2	3	3	3	1	2	3	1	0	1	2	1	3	3
1	0	1	1	3	3	1	1	1	1	2	1	0	1	2	1	3	3
1	0	1	0	2	2	2	1	4	1	1	0	1	0	2	2	3	1
1	1	2	1	3	2	3	1	2	4	2	0	1	1	2	2	2	1
1	0	4	1	1	2	2	3	2	2	2	0	1	1	3	2	2	2
1	1	4	1	1	2	3	3	2	1	1	0	0	0	3	2	3	2
1	0	3	1	1	3	2	3	4	1	3	1	1	0	3	2	2	3
1	0	3	1	2	1	2	3	2	4	1	0	0	1	1	1	3	2
1	0	3	1	2	3	1	1	2	3	2	1	0	0	3	1	1	2
1	0	3	1	3	2	2	2	2	2	2	0	0	1	3	2	3	1
1	0	2	0	2	3	2	1	3	4	2	0	0	1	3	1	1	1
1	0	1	0	1	3	2	1	2	1	3	1	1	0	3	1	1	3
1	1	3	0	1	3	3	3	2	1	3	1	1	1	2	3	2	3
1	0	1	1	1	1	2	3	2	1	1	0	0	1	3	2	3	2
1	0	1	1	3	3	2	1	2	1	3	1	1	1	2	2	3	1
1	1	4	1	2	3	3	1	2	3	2	1	1	1	2	3	3	2
1	1	4	1	3	3	3	1	2	4	2	1	0	1	1	3	2	2
1	0	2	0	4	3	1	2	2	3	2	1	0	1	2	1	1	3
1	0	2	1	2	2	2	3	4	3	2	0	1	1	2	3	1	3
1	0	2	1	1	2	1	2	4	1	2	0	0	0	1	1	3	1
1	1	2	1	3	1	3	1	4	1	1	0	1	1	2	3	3	3
1	0	1	1	4	1	1	3	2	2	1	0	0	1	2	2	3	3
1	1	4	0	1	3	3	2	1	2	3	1	1	1	3	2	2	2
1	1	3	1	1	3	3	3	2	1	2	1	1	0	2	2	2	2
1	1	3	1	2	3	3	1	1	2	2	1	0	0	2	1	3	1
1	0	3	1	4	1	1	2	2	4	1	0	1	1	3	3	2	2
1	0	3	1	4	1	1	1	1	1	1	0	0	0	3	3	2	2
1	0	3	1	1	3	2	2	1	3	2	0	1	0	3	2	1	1
1	1	1	1	2	3	3	2	2	1	3	1	1	1	2	1	1	3
1	1	4	1	2	1	3	3	2	3	1	0	1	1	3	2	3	3
1	1	2	0	1	2	3	2	2	2	2	0	1	1	1	2	2	3
1	0	4	1	2	2	1	2	1	3	2	0	0	0	3	3	1	3
1	1	1	1	2	1	3	1	2	3	1	0	1	0	2	2	2	2
1	1	2	1	2	2	3	1	2	4	1	0	1	0	2	2	1	1
1	0	1	1	2	3	2	1	2	3	2	0	1	1	3	2	2	3
1	1	4	0	1	1	3	2	4	2	1	0	1	1	2	2	3	2
1	0	1	0	1	3	1	1	4	1	2	0	1	1	3	3	3	1
1	0	3	0	2	2	2	2	2	1	2	0	1	0	2	3	3	2
1	1	4	0	2	3	3	1	2	4	2	1	0	0	2	2	1	2
1	0	4	1	2	1	1	1	4	4	1	0	1	0	3	1	3	3
1	1	3	1	2	3	3	3	2	3	3	1	1	1	3	2	2	1
1	0	3	1	1	2	2	1	2	1	2	0	1	1	2	2	1	2
1	1	2	0	1	3	3	1	2	3	3	1	1	0	2	1	1	2
1	1	1	1	1	2	3	2	4	2	2	0	1	1	3	3	2	1
1	1	2	0	2	2	3	1	1	4	2	0	1	1	3	2	1	1
1	1	3	1	2	3	3	1	2	3	3	1	1	1	1	2	3	2
1	1	4	1	1	3	3	1	2	1	3	1	0	0	2	3	3	2
1	0	1	1	3	3	3	2	2	3	3	1	0	1	3	3	2	2
1	1	2	1	3	2	3	1	2	1	1	0	1	0	2	2	3	2
1	0	3	1	2	3	2	2	2	1	2	0	0	1	3	2	2	3
1	1	3	0	2	1	3	2	3	1	1	0	1	1	3	1	1	2
1	1	1	1	1	2	3	1	1	1	2	0	1	1	3	2	2	3
1	1	4	1	2	2	3	1	2	2	2	0	1	1	3	2	2	2
1	1	3	1	1	1	3	3	2	1	1	0	1	0	1	3	3	1
1	0	3	1	4	2	2	3	1	1	2	0	1	1	2	3	1	1
1	1	4	0	1	1	3	2	3	2	1	0	1	1	2	2	2	1
1	1	2	1	2	2	3	2	2	1	2	0	1	1	3	2	1	2
1	1	3	1	2	2	3	2	4	1	2	0	0	1	3	3	3	1
1	1	3	0	1	2	3	2	1	4	2	0	0	1	1	2	2	2
1	0	1	1	3	2	1	2	2	1	1	0	1	1	2	2	1	3
1	0	2	1	2	3	2	1	2	1	2	0	0	0	3	2	1	3
1	1	4	1	2	1	3	3	2	4	1	0	1	0	3	2	3	2
1	0	4	1	2	3	1	1	2	1	3	1	0	0	3	2	2	2
1	1	1	1	2	3	3	2	4	1	2	0	0	1	3	2	3	3
1	1	3	1	1	3	3	1	4	1	3	1	0	1	3	2	2	2
1	1	1	1	1	1	3	2	2	1	1	0	1	1	1	2	2	1
1	1	4	0	4	3	3	1	2	1	2	1	1	1	2	2	2	3
1	1	2	1	1	1	3	1	1	2	1	0	0	0	1	2	3	1
1	1	3	0	3	1	3	3	2	3	1	0	0	1	3	3	3	1
1	1	4	0	1	3	3	3	2	4	3	1	0	0	3	2	2	2
1	0	1	0	3	2	2	3	2	1	1	0	0	1	3	2	3	3
1	0	1	0	1	3	1	2	2	2	3	1	1	1	2	1	2	1
1	0	4	1	1	3	1	1	4	2	2	0	0	1	3	1	2	3
1	1	3	0	2	3	3	1	2	1	2	1	1	0	2	1	3	1
1	1	4	1	3	3	3	3	2	3	3	1	0	1	3	2	1	1
1	1	3	1	2	1	3	2	2	1	1	0	1	1	2	2	3	1
1	1	2	1	3	2	3	1	2	1	1	0	1	1	2	1	1	3
1	1	4	1	2	3	3	1	4	4	2	1	1	0	2	2	3	2
1	0	4	0	2	1	2	1	2	1	1	0	1	1	2	2	1	1
1	0	4	1	1	3	1	2	2	2	2	1	1	0	3	2	2	3
1	0	2	1	4	2	1	1	2	1	2	0	1	1	3	2	2	3
1	1	2	1	2	2	3	2	3	3	1	0	1	1	1	2	3	3
1	1	3	1	2	1	3	3	4	4	1	0	0	1	2	1	2	2
1	0	1	1	2	2	3	1	4	1	1	0	0	0	2	2	3	2
1	1	1	0	1	2	3	1	4	3	2	0	1	0	2	2	1	2
1	1	1	1	1	3	3	1	2	3	2	0	1	0	1	2	2	3
1	1	4	1	1	1	3	1	3	1	1	0	0	0	3	2	1	1
1	0	3	0	1	3	2	1	4	3	3	1	0	1	2	3	1	1
1	0	4	0	1	3	1	3	1	2	3	1	1	1	2	3	2	3
1	1	3	0	1	2	3	1	2	1	1	0	1	1	3	2	3	3
1	0	4	1	2	3	3	2	2	2	3	1	1	1	2	3	3	2
1	1	2	0	2	3	3	3	2	3	3	1	1	1	2	2	2	3
1	1	3	1	4	1	3	1	1	2	1	0	1	0	3	2	2	3
1	0	2	1	2	1	1	2	2	4	1	0	1	1	3	2	1	3
1	1	4	0	1	3	3	3	2	1	2	0	1	0	2	1	1	2
1	0	4	0	2	3	1	1	2	1	3	1	1	1	3	2	1	3
1	1	4	0	2	3	3	1	2	3	3	1	0	1	1	3	3	1
1	1	3	0	1	3	3	2	2	2	2	0	0	0	2	2	2	1
1	0	1	1	3	3	1	2	1	1	3	1	1	0	1	1	2	2
1	0	2	0	2	1	2	2	2	3	1	0	1	0	3	2	2	2
1	1	2	0	3	3	3	1	1	4	2	1	1	1	3	1	1	3
1	0	4	0	1	2	2	1	4	4	2	0	1	1	2	2	2	3
1	1	2	1	1	3	3	2	2	1	3	1	1	1	2	2	1	3
1	1	4	1	2	2	3	1	2	1	1	0	0	0	2	2	1	3
1	1	4	1	4	3	3	2	2	3	3	1	1	1	2	1	1	2
1	1	4	1	1	3	3	3	2	2	3	1	1	1	2	2	2	2
1	0	2	0	1	2	2	3	4	4	2	0	1	1	1	2	1	1
1	1	3	0	1	3	3	3	2	1	2	1	0	1	3	3	2	1
1	0	4	0	1	3	2	1	2	1	2	0	1	1	2	1	1	3
1	1	4	1	1	3	3	1	1	3	2	1	0	0	2	1	3	1
1	1	2	1	2	2	3	3	2	3	2	0	1	1	3	2	3	3
1	0	2	1	1	2	2	1	2	1	2	0	1	0	2	3	2	1
1	0	3	1	1	1	2	1	4	4	1	0	1	0	2	2	3	1
1	0	1	1	1	2	1	2	4	1	2	0	1	1	2	3	1	2
1	1	2	1	1	3	3	1	2	1	3	1	1	1	3	2	2	1
1	1	4	1	1	3	3	1	2	1	3	1	0	0	2	2	3	1
1	1	1	0	1	3	3	2	4	1	3	1	1	1	2	1	3	2
1	0	2	0	4	1	1	1	2	1	1	0	1	1	2	2	3	2
1	1	3	0	1	2	3	2	2	1	2	0	0	0	2	2	2	3
1	0	4	0	1	3	2	1	3	1	3	1	1	1	2	2	1	2
1	1	2	0	2	3	3	1	1	1	3	1	1	1	2	2	2	2
1	1	3	1	3	3	3	1	2	1	2	1	0	1	3	2	3	2
1	1	2	1	2	2	3	1	2	2	2	0	1	1	3	1	3	3
1	1	2	1	1	2	3	1	2	4	2	0	1	1	3	2	1	3
1	0	4	1	2	3	2	3	2	2	2	1	1	1	3	3	1	2
1	0	3	0	2	3	2	1	2	2	3	1	0	1	2	2	1	2
1	0	4	1	3	2	1	1	1	1	1	0	0	1	2	2	3	3
1	1	1	0	2	2	3	1	1	2	2	0	0	0	2	2	2	1
1	1	1	0	1	3	3	1	2	1	2	0	1	1	3	1	2	2
1	1	1	1	2	2	3	2	2	4	2	0	1	1	2	2	1	3
1	0	1	0	2	2	1	1	2	1	2	0	1	1	3	3	2	2
1	1	2	0	3	3	3	1	2	1	3	1	1	0	2	1	3	2
1	0	4	1	2	2	1	1	2	1	2	0	1	1	1	2	1	2
1	1	3	0	1	3	3	1	3	2	3	1	0	1	1	1	1	2
1	1	2	1	1	2	3	1	3	4	2	0	0	0	3	2	1	2
1	1	1	0	3	2	3	2	2	1	1	0	1	0	2	1	3	1
1	0	2	1	1	2	1	3	4	1	2	0	0	1	2	2	3	1
1	1	2	1	2	3	3	2	2	4	3	1	1	1	1	2	3	2
1	0	4	1	1	3	2	3	2	1	3	1	0	0	2	2	3	1
1	1	3	0	2	3	3	2	1	2	2	1	0	1	2	2	2	3
1	1	1	1	2	3	3	1	1	1	3	1	0	1	3	2	2	3
1	1	3	1	3	1	3	2	3	1	1	0	0	1	2	2	1	2
1	1	1	1	3	3	3	2	1	4	3	1	1	1	2	3	2	2
1	0	4	1	1	2	1	2	4	1	2	0	1	1	3	2	3	3
1	1	2	1	1	3	3	1	2	1	3	1	0	1	2	1	1	3
1	0	1	0	4	2	2	1	3	3	1	0	1	0	3	2	3	2
1	1	2	0	1	1	3	1	2	2	1	0	1	0	2	2	3	1
1	1	4	1	3	3	3	1	2	3	2	0	0	1	2	2	2	3
1	0	4	0	4	2	3	3	1	1	2	0	1	1	3	2	2	1
1	0	2	1	2	3	1	3	1	4	3	1	1	0	3	3	1	2
1	0	4	0	3	1	2	2	1	4	1	0	1	1	2	2	3	2
1	1	4	0	1	3	3	1	2	4	3	1	1	0	2	2	3	3
1	0	4	1	1	2	2	2	1	2	1	0	0	1	2	2	1	1
1	0	4	1	1	2	2	2	1	2	2	0	0	1	1	3	2	3
1	1	3	1	1	3	3	3	3	2	3	1	1	0	2	2	2	3
1	1	2	0	3	3	3	1	2	2	2	0	1	1	2	3	1	1
1	1	1	1	2	3	3	2	2	2	2	1	0	0	3	2	3	2
1	0	4	1	2	3	3	1	1	1	2	0	0	1	2	2	2	1
1	1	3	1	1	3	3	3	1	1	2	1	1	0	2	2	1	2
1	1	3	1	2	3	3	2	1	3	2	1	1	1	2	2	1	2
1	0	4	0	2	3	2	3	1	4	2	0	1	0	2	1	1	1
1	0	3	0	1	3	2	1	3	1	2	1	0	1	2	2	1	2
1	1	2	1	1	3	3	1	2	1	2	0	0	1	2	2	2	3
1	0	1	1	1	3	2	1	2	2	2	0	0	1	3	2	2	1
1	0	3	1	2	3	2	1	4	2	3	1	1	1	2	2	1	2
1	0	3	1	1	3	2	2	4	1	3	1	1	1	1	2	1	3
1	0	3	1	2	2	2	1	3	2	2	0	1	1	3	2	1	2
1	1	1	0	2	1	3	1	4	1	1	0	0	0	2	2	1	3
1	1	4	1	1	3	3	1	2	3	2	1	1	1	3	1	3	3
1	0	4	1	1	2	1	3	2	2	2	0	1	0	1	2	1	3
1	1	3	0	1	1	3	3	2	1	1	0	1	1	3	3	2	1
1	1	2	1	3	2	3	2	2	2	2	0	1	0	2	2	2	1
1	1	1	1	1	1	3	2	1	3	1	0	0	0	2	2	2	1
1	0	2	1	1	3	1	3	1	1	2	0	0	1	2	2	2	3
1	1	1	1	1	3	3	3	2	2	2	0	1	1	3	2	3	2
1	1	3	0	2	2	3	2	1	2	1	0	1	1	3	2	1	1
1	0	1	1	1	3	2	1	2	3	2	0	1	1	3	1	1	2
1	0	1	1	2	1	2	2	4	1	1	0	1	1	2	2	2	1
1	0	3	0	1	2	3	2	1	1	2	0	1	1	2	2	3	3
1	0	4	1	2	3	2	1	2	4	3	1	1	1	3	2	1	3
1	0	3	0	2	3	2	2	4	2	3	1	1	1	2	2	2	2
1	1	1	1	1	1	3	1	4	3	1	0	1	0	2	2	2	1
1	1	3	1	3	3	3	1	1	4	3	1	0	0	3	2	1	2
1	0	4	1	3	2	1	3	2	2	1	0	1	1	2	1	3	2
1	1	1	1	2	3	3	1	1	1	3	1	0	1	3	1	2	2
1	1	4	1	2	3	3	2	2	1	3	1	1	0	1	2	2	3
1	1	2	1	1	2	3	2	2	1	1	0	1	0	3	2	2	1
1	0	2	1	1	2	2	1	1	2	1	0	1	1	1	2	2	1
1	0	2	1	1	1	1	3	2	1	1	0	1	0	2	2	2	2
1	1	4	0	2	1	3	1	1	1	1	0	1	0	3	1	3	3
1	0	3	0	1	3	2	3	4	1	2	0	0	1	2	3	2	2
1	0	2	0	1	3	2	1	2	1	3	1	1	1	2	3	2	3
1	0	3	1	1	1	1	2	2	1	1	0	1	0	1	2	2	2
1	0	4	1	3	3	2	3	3	2	2	0	0	0	2	3	1	1
1	1	1	1	1	2	3	2	1	4	2	0	1	0	2	1	2	1
1	0	4	0	2	3	2	1	2	1	2	0	1	1	2	1	3	1
1	1	2	1	1	1	3	3	1	3	1	0	1	1	3	2	1	2
1	0	4	1	2	3	2	2	1	1	2	1	1	1	3	3	2	3
1	1	4	1	4	3	3	2	3	3	3	1	0	1	2	2	1	1
1	1	4	1	4	3	3	3	2	1	3	1	1	0	2	3	3	1
1	1	4	0	1	1	3	1	4	1	1	0	1	0	2	2	3	1
1	0	3	1	1	2	2	1	2	1	2	0	0	1	2	2	3	2
1	1	4	0	1	2	3	3	4	1	2	0	0	0	2	2	1	2
1	0	1	1	3	1	1	2	4	4	1	0	0	1	2	2	1	3
1	0	2	0	2	3	1	1	2	1	2	0	0	0	3	3	1	2
1	0	1	0	3	3	2	1	2	1	2	1	1	1	1	2	3	2
1	0	2	1	1	3	1	2	4	1	3	1	1	1	2	3	1	1
1	1	1	0	1	2	3	2	1	1	1	0	1	1	3	2	2	3
1	0	1	0	4	3	2	3	2	1	2	1	1	0	2	2	3	3
1	1	3	1	2	3	3	2	2	1	3	1	0	1	2	2	3	2
1	0	3	1	4	2	2	3	2	1	2	0	1	1	2	2	3	2
1	1	2	0	2	3	3	2	2	1	2	1	1	1	2	3	2	1
1	0	3	1	2	1	2	2	4	1	1	0	0	0	2	2	2	1
1	1	4	0	2	3	3	2	2	1	3	1	1	1	2	3	1	2
1	1	1	1	2	3	3	3	2	2	2	1	1	1	1	1	1	1
1	0	1	1	4	3	1	2	2	2	2	0	1	0	3	2	2	3
1	0	4	0	1	3	2	1	2	2	3	1	1	1	2	2	3	2
1	1	3	0	1	2	3	3	1	1	2	0	0	1	2	3	1	3
1	0	1	1	1	3	2	2	2	1	3	1	0	1	2	1	3	2
1	0	1	1	2	1	1	3	2	1	1	0	0	0	2	1	3	3
1	0	2	1	2	2	1	1	4	2	2	0	0	0	3	2	2	2
1	0	2	1	1	3	1	3	2	2	2	1	0	1	2	1	1	2
1	1	2	1	2	1	3	2	1	2	1	0	1	1	2	2	2	1
1	0	1	1	1	3	2	1	2	4	3	1	0	1	2	1	1	2
1	0	3	1	1	2	1	2	4	2	1	0	1	1	1	2	1	3
1	1	2	1	1	1	3	3	2	2	1	0	1	1	2	3	3	3
1	0	4	0	3	1	1	1	2	1	1	0	1	0	2	3	3	1
1	1	1	0	1	3	3	3	3	1	2	0	1	1	3	1	2	2
1	1	2	1	2	3	3	1	2	4	2	0	1	1	2	2	3	1
1	0	4	1	2	3	1	2	4	1	3	1	1	1	3	3	2	1
1	0	3	0	3	3	2	2	2	1	2	1	0	1	2	3	2	1
1	1	1	1	3	3	3	2	2	1	2	1	0	0	3	2	2	1
1	1	4	1	2	3	3	1	4	2	2	0	1	1	1	3	3	3
1	0	1	1	3	3	2	3	1	1	3	1	0	1	2	1	2	3
1	0	3	1	2	1	2	1	1	1	1	0	1	1	2	2	2	1
1	0	3	1	4	1	2	2	4	2	1	0	1	1	2	1	2	2
1	0	2	1	1	2	2	3	2	1	2	0	0	1	2	2	1	2
1	0	2	1	1	2	1	1	2	3	2	0	0	1	3	1	1	1
1	1	3	1	1	1	3	2	4	3	1	0	0	0	1	2	2	3
1	1	1	1	1	3	3	1	1	1	2	1	0	0	2	1	2	3
1	1	4	0	4	1	3	1	3	1	1	0	1	1	2	2	2	2
1	0	3	1	1	3	2	2	2	2	2	0	1	1	2	2	2	1
1	1	4	1	2	1	3	1	4	2	1	0	0	0	2	3	3	1
1	1	4	1	1	1	3	1	1	1	1	0	1	1	2	1	3	3
1	1	3	0	1	2	3	2	2	1	2	0	1	0	2	2	3	1
1	0	4	0	1	2	1	2	2	1	1	0	1	1	2	2	2	2
1	0	2	0	2	3	2	1	2	2	2	0	1	1	2	1	3	3
1	0	4	0	2	2	1	1	2	1	2	0	1	1	1	2	2	3
1	0	1	1	3	2	2	2	2	2	2	0	0	0	1	2	3	3
1	0	4	1	1	1	2	1	2	2	1	0	1	0	3	2	2	3
1	0	4	0	2	3	1	2	1	4	2	1	1	1	2	1	1	3
1	0	1	1	1	3	1	1	1	4	3	1	0	1	1	3	1	3
1	0	4	1	1	3	1	2	1	1	3	1	0	1	3	3	2	3
1	1	2	1	1	3	3	1	1	2	3	1	0	1	2	1	2	3
1	0	3	1	1	2	2	2	4	2	2	0	0	1	3	2	3	2
1	0	2	0	1	3	1	1	1	1	3	1	0	0	1	2	1	2
1	1	2	0	3	2	3	1	2	4	1	0	1	1	3	1	3	1
1	1	3	0	4	3	3	1	3	3	2	1	1	0	3	3	3	3
1	1	2	1	3	3	3	3	2	2	2	1	0	1	3	2	2	1
1	0	3	0	2	3	2	1	2	1	2	1	1	1	2	3	3	1
1	0	4	1	2	2	1	2	1	3	1	0	1	1	3	1	2	3
1	0	4	1	2	3	2	2	1	1	2	1	1	0	2	1	3	1
1	1	2	1	2	3	3	2	2	1	3	1	1	0	2	2	1	2
1	0	3	0	4	3	2	1	2	1	3	1	0	0	3	2	1	1
1	0	1	1	1	1	2	1	4	4	1	0	1	1	2	3	2	1
1	0	2	1	2	3	1	1	2	1	3	1	1	0	2	3	2	2
1	0	1	1	4	3	2	1	2	4	2	0	0	0	2	2	3	2
1	1	2	0	1	2	3	1	4	4	2	0	0	1	2	3	2	2
1	0	2	0	3	3	1	3	4	2	3	1	1	1	2	1	3	1
1	1	4	0	1	3	3	2	2	3	2	0	0	1	3	3	1	1
1	0	4	1	2	2	1	1	4	3	2	0	1	1	2	2	2	2
1	1	2	0	1	2	3	1	4	4	2	0	1	0	2	1	3	2
1	0	1	1	2	1	1	1	1	1	1	0	1	0	3	2	2	1
1	0	4	0	2	2	1	2	4	2	1	0	0	1	2	2	1	2
1	1	4	1	3	2	3	1	4	3	2	0	0	1	2	2	3	3
1	0	3	0	3	3	1	2	1	1	2	1	1	0	1	3	3	1
1	0	4	1	1	1	2	2	1	3	1	0	1	1	3	1	2	1
1	1	3	1	3	1	3	2	1	2	1	0	1	1	3	1	2	3
1	0	1	1	1	3	1	2	3	2	3	1	0	1	3	1	3	3
1	0	1	0	1	2	2	1	2	3	2	0	0	0	3	2	1	1
1	1	4	1	2	3	3	2	2	1	3	1	1	1	2	2	3	1
1	0	4	1	2	3	1	3	2	4	3	1	0	1	2	2	2	3
1	0	1	1	1	2	1	2	3	3	1	0	0	1	3	2	3	2
1	1	2	1	2	3	3	1	4	3	3	1	0	0	3	2	2	2
1	0	4	0	2	3	2	1	3	1	3	1	1	1	1	1	2	3
1	1	4	1	4	1	3	2	2	3	1	0	1	1	3	2	3	2
1	1	4	1	1	1	3	2	2	2	1	0	1	1	3	1	2	3
1	0	1	1	1	1	1	2	3	2	1	0	1	1	3	2	3	2
1	1	2	1	2	3	3	1	2	1	3	1	0	0	2	2	2	3
1	0	3	1	1	1	1	2	2	2	1	0	1	1	2	1	2	1
1	1	1	1	1	3	3	1	1	1	3	1	0	1	2	2	3	2
1	1	3	1	1	2	3	1	2	1	2	0	0	0	1	3	2	2
1	1	3	1	1	3	3	1	2	1	3	1	1	1	2	2	3	3
1	1	4	0	1	1	3	2	3	1	1	0	1	0	3	2	3	3
1	0	3	0	2	1	2	1	2	2	1	0	0	1	2	3	2	3
1	0	2	1	2	3	2	2	2	1	3	1	0	1	2	3	2	1
1	0	1	0	2	2	1	3	2	1	2	0	1	1	3	2	2	2
1	1	4	0	4	3	3	3	1	3	3	1	1	1	2	1	1	3
1	0	4	1	2	3	2	1	4	1	2	1	0	1	3	1	1	2
1	1	3	0	1	1	3	2	1	2	1	0	1	1	2	2	1	1
1	0	3	1	3	3	3	1	1	1	3	1	1	1	3	2	1	3
1	0	4	1	2	1	1	2	1	1	1	0	1	1	1	2	2	2
1	1	1	1	2	1	3	1	4	2	1	0	0	0	2	2	1	1
1	0	4	1	3	3	2	1	2	1	3	1	0	1	2	2	2	1
1	0	4	1	2	1	1	2	2	3	1	0	1	1	3	2	3	1
1	0	3	0	1	1	1	2	3	3	1	0	1	1	2	1	3	1
1	1	4	0	3	3	3	2	2	1	3	1	1	1	3	2	2	3
1	0	3	0	3	1	2	1	4	1	1	0	1	1	3	1	2	2
1	0	3	1	1	3	3	3	2	1	3	1	0	1	2	2	2	1
1	0	1	0	2	3	3	1	2	2	2	0	1	1	3	2	3	1
1	0	4	1	3	3	1	3	2	3	2	1	1	0	2	1	2	2
1	1	1	1	2	3	3	2	2	2	3	1	0	1	3	1	2	2
1	1	2	1	1	3	3	1	1	1	2	1	0	0	2	1	1	3
1	0	4	0	1	2	1	3	4	1	1	0	1	1	3	2	3	1
1	0	1	1	2	3	1	2	3	1	2	1	1	1	3	1	1	2
1	0	1	1	2	2	1	3	2	1	2	0	1	1	1	1	2	3
1	1	4	1	1	2	3	1	2	1	1	0	1	1	1	2	2	2
1	1	4	1	1	3	3	1	4	2	3	1	0	0	1	2	2	3
1	1	2	1	1	2	3	3	1	1	2	0	1	1	1	2	3	1
1	0	3	0	2	2	1	3	3	2	1	0	1	0	3	1	1	3
1	0	2	1	3	3	2	3	1	3	2	0	1	1	3	3	3	2
1	1	3	0	3	3	3	2	1	1	3	1	1	1	1	2	2	3
1	0	4	0	2	3	1	1	4	1	3	1	1	1	2	2	2	3
1	0	3	0	1	2	2	1	4	3	2	0	0	0	3	2	1	2
1	0	4	1	4	2	2	2	4	2	2	0	1	1	2	1	3	2
1	0	3	0	4	3	2	2	4	2	3	1	1	1	2	2	1	1
1	1	1	1	1	1	3	1	4	1	1	0	1	1	2	1	3	2
1	0	2	1	1	2	2	2	2	1	2	0	1	1	2	2	3	1
1	1	3	1	2	2	3	2	2	2	2	0	0	1	2	3	2	2
1	1	2	1	3	1	3	1	1	3	1	0	1	0	3	2	2	3
1	0	3	1	2	2	1	1	2	1	1	0	1	1	1	1	2	2
1	0	2	1	2	3	1	1	4	2	3	1	0	1	1	3	3	2
1	0	4	1	1	2	3	3	4	1	1	0	1	1	1	1	2	1
1	1	2	1	2	2	3	3	2	1	2	0	0	1	2	2	3	2
1	0	1	1	1	2	1	1	2	3	2	0	1	1	2	2	2	2
1	1	4	1	2	3	3	3	2	1	2	1	1	0	3	2	2	2
1	0	2	0	1	3	1	1	2	3	2	0	1	1	3	2	3	2
1	1	4	1	2	3	3	2	1	1	3	1	1	0	2	2	1	1
1	0	4	0	1	3	2	1	4	1	3	1	1	1	2	1	3	3
1	0	2	0	1	3	2	1	1	1	2	0	1	1	3	3	2	2
1	0	2	0	1	1	1	1	2	2	1	0	1	1	3	2	2	3
1	1	4	1	3	2	3	1	4	2	2	0	1	1	2	3	3	3
1	1	3	1	2	3	3	2	2	1	2	1	1	1	1	2	2	2
1	1	3	0	4	3	3	1	2	2	3	1	1	1	2	3	2	1
1	0	3	1	4	2	2	2	1	1	2	0	1	1	2	2	2	3
1	0	4	1	1	3	2	2	2	2	3	1	1	1	3	2	2	1
1	1	4	1	3	3	3	1	2	4	2	1	1	0	2	2	1	2
1	1	3	1	1	3	3	2	2	2	3	1	1	0	2	2	1	2
1	0	4	0	1	2	2	3	2	3	2	0	0	1	3	2	1	2
1	0	2	0	4	1	3	2	2	4	1	0	1	1	3	3	1	3
1	1	4	1	2	3	3	3	2	2	2	1	0	0	1	3	1	2
1	1	3	1	1	3	3	1	4	1	3	1	0	1	3	3	3	1
1	1	1	1	2	2	3	2	2	1	1	0	0	0	3	2	3	2
1	0	3	1	2	3	2	2	1	4	2	1	1	1	2	2	3	2
1	0	2	0	2	3	2	1	2	4	3	1	1	0	3	3	2	1
1	0	2	1	3	3	2	3	2	2	2	0	0	0	3	2	3	2
1	1	4	0	3	2	3	3	4	1	2	0	0	1	2	3	1	2
1	0	2	0	1	3	2	1	3	1	3	1	0	1	2	2	1	3
1	0	2	1	1	1	3	3	2	1	1	0	1	1	3	1	3	2
1	0	2	1	2	3	2	3	2	2	2	0	0	1	3	2	1	2
1	1	3	0	2	3	3	2	2	1	3	1	1	0	3	2	3	2
1	1	1	0	3	3	3	1	1	4	3	1	0	1	2	2	2	2
1	1	2	1	1	3	3	1	1	3	2	0	1	0	2	3	3	1
1	1	3	1	1	3	3	1	4	1	3	1	1	1	3	2	3	1
1	1	3	0	1	1	3	3	2	1	1	0	1	1	2	2	2	2
1	0	3	1	2	3	1	1	1	1	3	1	1	1	1	2	2	3
1	1	3	1	2	3	3	1	2	4	3	1	1	1	3	2	3	3
1	1	1	1	2	3	3	2	1	1	3	1	1	1	2	1	2	2
1	0	2	1	1	3	2	3	2	4	3	1	1	1	2	2	2	1
1	0	2	1	1	1	2	3	3	2	1	0	1	1	3	1	2	2
1	0	4	0	2	3	2	1	2	1	2	1	0	0	1	1	2	3
1	1	3	1	2	2	3	1	2	2	2	0	1	1	3	2	2	1
1	1	2	1	2	3	3	1	4	1	3	1	0	1	3	2	2	2
1	0	2	1	4	3	1	1	2	1	2	0	1	1	3	2	3	2
1	1	4	0	1	1	3	3	2	3	1	0	1	1	2	2	3	1
1	1	1	1	4	2	3	3	1	1	1	0	1	1	2	2	3	2
1	1	2	1	2	3	3	1	4	1	3	1	1	0	3	2	2	1
1	0	4	1	2	3	2	3	2	1	2	1	1	1	2	2	1	3
1	1	4	1	1	3	3	2	3	1	2	1	0	1	2	2	1	2
1	1	3	1	1	3	3	1	2	2	3	1	0	1	1	1	2	2
1	0	4	0	1	3	2	1	1	1	3	1	1	1	3	2	2	2
1	1	1	0	4	3	3	2	1	1	2	0	1	1	2	1	2	3
1	0	1	1	1	3	1	3	1	1	2	1	1	0	3	2	2	1
1	0	3	1	1	2	2	2	1	1	1	0	0	0	1	3	2	1
1	1	1	1	2	1	3	1	2	1	1	0	1	1	1	2	2	1
1	1	4	1	1	2	3	2	1	4	1	0	1	0	2	2	2	3
1	0	2	0	2	3	3	2	3	1	2	1	1	1	2	2	2	2
1	0	4	1	2	2	1	2	4	1	2	0	1	1	2	3	3	3
1	1	1	0	3	2	3	1	2	1	1	0	1	1	2	2	2	2
1	0	3	1	2	1	2	2	2	3	1	0	1	0	2	1	2	1
1	0	4	0	1	3	2	2	1	1	3	1	1	1	3	2	1	2
1	0	4	1	2	3	2	3	2	2	3	1	0	0	2	2	1	1
1	0	1	1	3	1	2	1	2	1	1	0	0	1	3	2	3	1
1	0	4	1	1	2	2	1	2	4	2	0	1	0	3	2	1	2
1	1	4	1	1	3	3	1	2	1	3	1	1	0	3	2	2	2
1	0	4	1	3	1	1	2	2	3	1	0	0	0	2	1	2	2
1	0	4	1	1	3	1	1	2	3	2	0	0	1	2	2	3	2
1	1	2	0	2	3	3	3	2	4	3	1	1	1	3	2	3	1
1	1	3	0	1	3	3	1	3	1	3	1	0	1	2	2	3	3
1	1	3	1	1	2	3	1	2	4	2	0	1	0	3	2	1	2
1	0	2	0	3	2	1	1	2	3	1	0	1	0	2	1	2	3
1	0	1	1	1	2	2	1	1	3	2	0	0	1	3	1	2	3
1	0	3	0	1	3	2	2	2	1	3	1	1	0	2	1	2	1
1	0	1	0	1	3	2	1	4	3	3	1	1	0	2	1	2	2
1	1	3	1	1	1	3	3	2	4	1	0	0	1	2	2	2	2
1	1	1	1	1	1	3	3	2	1	1	0	1	1	2	2	2	3
1	1	2	1	4	3	3	1	2	4	2	0	1	1	2	2	1	1
1	0	4	1	2	3	1	3	4	1	3	1	1	1	2	2	1	1
1	1	4	0	2	3	3	1	2	1	2	1	1	0	2	2	2	1
1	0	4	1	1	2	2	1	2	4	1	0	0	1	3	2	3	2
1	1	3	1	2	1	3	1	2	1	1	0	1	1	3	2	2	3
1	0	4	0	1	2	2	1	2	1	2	0	1	1	1	2	1	2
1	0	2	1	2	1	2	3	2	1	1	0	0	1	1	2	2	1
1	1	1	1	2	3	3	2	4	2	2	1	1	0	3	1	1	2
1	0	1	0	2	3	1	1	1	2	3	1	0	1	2	2	2	3
1	1	3	1	2	3	3	2	2	1	3	1	1	1	2	1	2	3
1	1	3	0	3	1	3	3	2	3	1	0	1	1	2	2	3	1
1	1	3	0	3	3	3	3	2	1	3	1	0	1	3	3	1	2
1	1	1	1	2	3	3	2	4	1	3	1	1	1	3	2	2	2
1	1	2	1	1	3	3	1	2	2	3	1	1	0	2	3	1	1
1	1	1	1	1	3	3	1	1	1	3	1	1	1	1	3	3	1
1	0	4	0	2	3	1	1	3	1	2	0	1	1	2	2	2	1
1	0	2	1	2	3	2	1	2	3	2	0	1	1	2	2	3	2
1	0	1	0	1	1	1	3	1	3	1	0	1	1	1	1	1	2
1	0	1	1	4	3	2	2	2	1	3	1	0	1	2	2	1	3
1	1	1	1	2	1	3	1	2	1	1	0	1	1	2	1	2	1
1	0	3	1	3	2	1	1	2	2	2	0	1	0	2	2	2	3
1	0	2	1	1	1	1	1	1	1	1	0	1	1	3	3	2	1
1	0	1	0	4	2	1	3	4	1	2	0	1	1	3	2	3	1
1	0	4	1	2	3	1	1	2	1	3	1	1	1	1	3	2	2
1	0	3	1	2	3	1	1	3	3	3	1	1	1	3	2	2	2
1	1	2	1	2	2	3	3	2	1	2	0	1	0	3	2	3	2
1	1	1	1	3	2	3	1	2	3	2	0	0	1	2	1	2	2
1	1	1	1	3	3	3	1	4	2	2	0	0	1	2	2	3	3
1	0	1	1	4	2	3	1	2	1	2	0	1	1	3	2	1	3
1	1	2	0	1	3	3	1	1	3	2	0	1	0	2	2	1	2
1	0	4	1	2	2	1	1	1	3	2	0	1	1	2	2	3	2
1	1	1	1	4	1	3	2	2	1	1	0	0	1	1	2	2	2
1	0	3	0	2	3	1	1	4	1	2	1	1	1	2	1	2	1
1	1	3	0	2	2	3	2	2	4	2	0	0	1	3	3	3	1
1	1	1	0	3	3	3	2	4	3	2	1	0	0	2	2	3	3
1	0	2	1	2	1	2	3	2	4	1	0	1	1	1	2	3	2
1	1	4	1	2	3	3	2	1	1	2	1	1	1	2	3	3	2
1	1	4	0	4	3	3	3	2	1	3	1	0	0	2	3	2	1
1	0	4	0	1	2	2	1	1	1	2	0	0	1	2	2	1	3
1	1	3	1	2	3	3	1	4	2	3	1	1	0	2	2	3	1
1	1	4	1	1	1	3	3	2	1	1	0	0	1	2	2	3	1
1	1	3	1	2	3	3	1	1	4	3	1	0	1	3	2	3	3
1	1	1	1	2	3	3	1	2	4	3	1	0	1	2	2	2	3
1	0	4	1	1	3	2	3	3	2	3	1	0	1	1	2	3	2
1	1	4	1	1	1	3	1	4	4	1	0	0	0	2	3	1	3
1	1	4	1	1	3	3	2	2	1	3	1	1	1	2	3	3	3
1	1	4	0	4	2	3	2	2	2	2	0	1	1	3	2	1	2
1	1	3	1	2	2	3	1	4	1	2	0	1	0	3	2	3	1
1	0	1	1	3	3	2	3	2	1	3	1	0	0	3	2	2	2
1	1	1	1	1	2	3	1	2	3	2	0	0	1	3	2	3	2
1	0	4	1	1	3	2	3	1	1	2	1	1	1	3	1	2	2
1	1	4	1	3	3	3	2	1	1	3	1	1	1	2	3	3	1
1	1	3	0	1	3	3	2	2	1	2	1	0	1	3	2	3	2
1	1	2	1	2	3	3	1	2	1	3	1	1	1	3	1	3	1
1	0	4	1	2	3	1	3	3	1	2	1	0	1	2	1	1	2
1	1	4	1	1	3	3	1	2	1	2	0	0	0	2	2	2	3
1	0	1	1	2	2	2	1	2	3	2	0	1	1	2	3	2	3
1	1	1	1	2	3	3	1	3	1	3	1	0	1	2	3	3	3
1	1	1	0	2	1	3	1	1	2	1	0	1	1	3	2	3	1
1	1	4	1	3	3	3	3	2	3	3	1	0	0	3	2	2	3
1	1	3	1	1	2	3	1	2	3	2	0	0	1	2	2	2	3
1	1	2	1	2	3	3	1	3	1	3	1	1	0	3	2	3	3
1	1	1	0	2	3	3	1	1	2	3	1	1	0	3	1	2	2
1	0	2	1	2	1	2	2	4	4	1	0	1	1	2	1	2	1
1	0	1	0	2	3	1	1	3	1	3	1	0	1	2	1	2	2
1	0	3	0	1	1	2	1	2	1	1	0	1	1	2	2	3	2
1	0	3	1	2	3	1	1	4	4	3	1	1	1	2	2	3	3
1	0	2	1	4	2	2	3	1	1	1	0	1	1	1	2	2	2
1	1	2	0	2	3	3	1	2	1	2	0	1	0	3	2	2	3
1	1	3	1	2	2	3	1	1	3	2	0	1	1	2	2	2	3
1	0	1	0	1	3	2	1	4	1	3	1	1	1	2	1	2	2
1	0	2	0	3	3	1	3	3	4	3	1	1	1	1	2	2	2
1	1	3	0	1	1	3	1	2	4	1	0	1	0	3	1	3	2
1	1	3	1	1	2	3	3	4	1	2	0	1	0	2	2	1	2
1	0	1	0	1	2	1	1	3	1	2	0	1	1	2	2	2	2
1	0	2	1	4	3	3	1	2	1	3	1	0	1	3	2	2	2
1	0	1	1	1	1	2	1	1	1	1	0	1	1	2	2	3	2
1	0	2	1	1	3	1	1	2	1	2	1	0	1	3	3	2	3
1	1	1	0	2	3	3	1	1	3	2	1	1	1	2	3	1	2
1	1	3	1	1	2	3	2	2	1	2	0	1	0	3	3	2	1
1	0	4	0	4	2	2	2	1	1	2	0	1	1	2	3	2	2
1	1	1	0	1	1	3	1	3	1	1	0	0	1	2	3	1	2
1	1	1	1	1	3	3	3	1	4	3	1	1	1	2	1	1	1
1	0	3	0	4	3	2	2	3	3	2	1	1	1	2	2	1	1
1	0	3	1	4	1	1	2	3	1	1	0	0	1	2	2	2	1
1	1	3	1	2	3	3	1	2	3	2	0	1	1	3	1	2	3
1	1	1	1	1	3	3	2	2	1	3	1	1	0	2	2	3	2
1	1	2	0	3	2	3	3	2	1	2	0	1	1	3	2	2	1
1	0	3	1	2	3	2	2	3	2	2	0	1	1	2	2	1	3
1	0	2	0	1	2	1	2	2	2	2	0	1	0	1	3	2	3
1	0	1	0	1	1	2	1	4	2	1	0	1	0	3	1	3	2
1	1	3	1	4	3	3	1	2	2	3	1	0	0	1	2	2	3
1	1	4	0	1	3	3	1	2	1	3	1	0	0	3	3	3	2
1	0	1	1	1	1	1	1	2	1	1	0	0	0	3	1	3	3
1	0	4	1	2	1	2	3	4	4	1	0	1	0	3	1	3	1
1	0	1	1	1	2	1	2	1	1	1	0	1	1	3	2	3	1
1	0	3	1	3	1	1	2	2	1	1	0	0	1	1	2	3	3
1	0	1	1	1	2	2	3	1	1	1	0	0	1	3	2	2	1
1	0	3	1	2	1	2	1	2	1	1	0	0	0	2	2	2	3
1	0	4	1	4	3	2	2	4	3	3	1	1	0	2	2	3	1
1	0	2	0	1	2	2	2	2	4	2	0	1	1	1	2	1	3
1	0	1	0	1	2	2	1	1	3	2	0	1	1	3	2	1	2
1	0	2	0	1	3	1	2	1	2	2	0	1	1	3	1	3	1
1	1	3	1	1	2	3	3	1	1	2	0	0	1	2	2	1	3
1	0	1	0	1	3	2	1	3	1	3	1	1	1	2	2	3	2
1	1	1	0	1	1	3	3	2	2	1	0	1	1	2	1	2	2
1	0	4	1	2	3	2	2	1	1	3	1	1	1	3	1	3	2
1	1	1	0	2	2	3	1	3	1	2	0	1	0	3	3	1	2
1	0	3	0	1	3	1	1	2	2	3	1	1	1	2	2	2	1
1	1	1	0	2	2	3	1	4	1	2	0	1	1	2	3	2	3
1	1	2	0	1	2	3	2	2	1	2	0	1	1	2	3	1	2
1	0	4	0	1	1	2	1	2	2	1	0	0	0	2	3	1	2
1	1	1	1	2	3	3	1	2	1	3	1	1	0	3	2	2	1
1	0	1	1	1	3	2	1	4	1	3	1	1	1	3	1	3	1
1	1	1	0	3	1	3	2	2	3	1	0	0	0	2	2	1	1
1	0	4	0	1	3	2	3	1	4	2	0	0	1	2	3	1	1
1	0	2	1	3	2	1	2	1	2	2	0	1	1	3	3	1	2
1	0	1	0	1	3	2	1	2	1	3	1	1	1	3	2	3	2
1	0	3	1	1	3	1	3	2	3	2	1	0	1	2	1	3	3
1	1	3	0	2	3	3	1	1	4	2	0	1	1	2	1	3	3
1	0	4	0	2	1	2	2	2	1	1	0	0	1	2	2	1	3
1	0	1	1	1	3	1	2	2	1	3	1	1	0	3	2	2	2
1	0	1	1	1	3	1	2	2	2	2	1	0	1	2	1	3	2
1	1	2	1	1	3	3	1	2	1	2	0	0	1	3	3	3	1
1	0	4	1	1	3	2	2	2	1	2	0	0	1	2	1	2	2
1	1	3	1	2	3	3	3	2	1	3	1	1	1	2	2	3	2
1	0	4	1	1	3	2	1	3	3	2	0	0	1	3	3	3	1
1	0	1	1	2	2	1	1	4	3	2	0	1	1	2	2	3	1
1	1	2	1	1	3	3	3	1	1	3	1	0	1	2	3	2	1
1	0	2	1	2	2	2	1	2	3	2	0	1	1	2	1	3	2
1	0	3	0	3	3	1	1	2	3	3	1	1	1	3	2	3	3
1	1	3	1	1	2	3	2	1	2	2	0	0	1	3	2	3	2
1	1	4	1	2	3	3	1	3	4	3	1	1	1	2	2	2	1
1	1	3	1	2	3	3	1	1	4	3	1	1	1	2	2	1	3
1	0	4	1	3	1	2	1	2	1	1	0	1	1	3	1	2	3
1	1	2	1	3	3	3	2	2	1	3	1	1	1	3	1	1	3
1	0	1	1	1	3	3	1	2	1	3	1	0	1	3	1	2	2
1	1	1	1	4	3	3	1	3	1	3	1	1	1	2	2	1	2
1	1	1	0	4	3	3	3	2	2	3	1	1	1	2	1	1	1
1	0	2	0	2	3	2	2	4	4	3	1	1	1	2	2	2	1
1	1	2	0	1	3	3	2	1	1	3	1	0	1	2	1	3	2
1	0	1	1	2	3	1	1	2	1	3	1	1	1	2	2	3	2
1	0	3	1	1	3	2	1	2	2	3	1	0	1	3	3	1	1
1	1	4	1	2	2	3	2	2	1	2	0	0	1	2	1	2	1
1	1	4	0	2	1	3	1	2	3	1	0	0	1	2	2	3	1
1	1	1	1	1	3	3	3	4	2	2	0	1	1	3	2	3	1
1	0	2	1	1	2	1	1	4	1	1	0	0	1	3	2	3	1
1	1	3	1	4	3	3	2	3	3	3	1	1	0	2	1	2	3
1	1	1	1	3	3	3	1	2	2	3	1	0	1	2	2	3	1
1	1	4	1	1	3	3	3	4	1	2	1	1	1	3	2	1	1
1	1	3	1	2	3	3	3	4	2	3	1	1	0	3	3	1	1
1	0	4	0	2	3	2	2	1	4	2	1	0	0	2	1	2	3
1	0	3	0	4	2	2	1	4	3	1	0	1	1	2	3	2	3
1	0	3	1	1	3	2	2	2	1	2	1	1	1	1	3	3	3
1	0	2	1	1	2	1	1	1	2	2	0	1	1	1	1	1	1
1	0	2	0	4	3	1	2	4	1	3	1	0	1	3	2	2	3
1	1	2	1	3	2	3	1	2	1	2	0	0	1	2	2	2	1
1	1	1	1	1	2	3	3	2	1	2	0	0	1	3	2	1	2
1	1	3	1	1	3	3	1	3	1	2	1	1	0	1	2	2	2
1	1	1	0	1	1	3	1	2	1	1	0	1	1	3	2	2	1
1	1	4	0	1	3	3	2	4	3	3	1	1	1	3	2	2	3
1	0	3	1	2	3	1	2	2	1	3	1	1	1	2	2	1	2
1	1	4	1	1	3	3	2	2	1	3	1	1	1	2	2	2	3
1	1	4	1	2	3	3	3	2	2	3	1	1	1	1	1	3	1
1	1	3	1	4	3	3	2	4	3	2	0	1	1	2	2	3	3
1	1	1	1	2	1	3	1	1	3	1	0	1	1	3	2	1	1
1	1	2	1	1	2	3	2	1	2	1	0	0	1	2	1	1	2
1	1	3	1	2	2	3	3	1	4	1	0	1	0	2	2	2	2
1	0	4	0	1	1	2	1	4	1	1	0	1	1	2	2	2	1
1	0	1	1	2	3	1	1	2	1	3	1	0	0	2	2	3	2
1	0	2	1	1	2	2	2	4	1	2	0	0	1	3	1	1	2
1	0	3	1	2	3	2	2	2	1	3	1	0	1	3	2	2	1
1	0	3	1	3	3	2	1	1	2	2	1	1	1	3	1	3	3
1	0	1	0	1	1	1	1	1	1	1	0	1	1	3	1	2	3
1	1	3	1	3	3	3	1	4	1	3	1	1	0	3	2	1	3
1	0	4	0	3	3	1	1	2	1	3	1	1	0	3	2	3	2
1	0	2	0	2	2	1	3	1	1	1	0	0	1	2	1	2	3
1	0	4	1	2	3	2	1	2	1	2	0	1	0	2	3	2	1
1	1	3	1	1	1	3	2	4	1	1	0	1	1	2	2	2	1
1	0	1	1	1	3	1	2	4	1	2	1	1	1	2	3	1	3
1	0	1	1	2	1	2	1	2	1	1	0	1	1	3	2	3	2
1	0	2	1	1	2	2	1	1	2	2	0	0	1	2	2	3	3
1	1	4	1	1	3	3	3	2	1	3	1	1	0	2	2	3	1
1	0	4	1	1	3	1	3	2	1	3	1	1	1	3	3	1	1
1	1	3	1	1	3	3	1	4	1	3	1	0	0	2	1	3	1
1	1	2	0	2	3	3	3	2	3	3	1	0	0	2	2	2	2
1	0	2	1	1	1	2	1	1	3	1	0	1	0	2	2	1	1
1	0	2	1	2	3	2	1	1	2	3	1	1	1	2	1	1	2
1	0	2	0	1	1	2	2	4	3	1	0	0	1	3	3	3	3
1	0	4	0	2	2	2	1	4	4	2	0	1	0	2	1	1	2
1	1	3	1	1	3	3	1	2	1	2	1	0	1	2	2	2	2
1	1	4	1	1	3	3	2	4	3	3	1	1	0	3	3	3	3
1	1	2	0	1	2	3	2	3	1	2	0	1	1	3	2	2	2
1	1	4	1	2	3	3	2	1	3	3	1	1	1	2	2	3	3
1	1	2	0	1	2	3	1	2	3	2	0	0	0	3	2	1	1
1	1	2	1	2	3	3	1	2	4	3	1	1	1	2	2	3	1
1	1	2	0	1	3	3	1	2	1	3	1	0	0	2	2	1	2
1	0	1	1	1	1	1	3	2	3	1	0	1	0	2	2	3	3
1	0	2	0	1	3	1	1	4	1	3	1	0	0	2	1	2	2
1	1	2	1	1	3	3	3	4	3	3	1	1	1	2	2	1	2
1	0	4	1	1	1	1	1	1	1	1	0	1	1	3	2	3	1
1	1	1	1	2	3	3	1	4	3	3	1	1	1	3	1	3	1
1	1	3	1	1	2	3	1	3	4	2	0	1	0	2	2	3	3
1	1	3	1	2	2	3	2	4	1	2	0	1	0	2	2	3	2
1	1	4	0	4	1	3	3	2	1	1	0	0	1	3	2	1	2
1	0	1	1	1	2	1	2	4	1	2	0	1	1	2	2	1	3
1	0	2	0	1	3	2	2	2	1	2	0	1	1	3	2	1	3
1	0	2	1	1	1	2	1	2	1	1	0	1	1	3	2	1	2
1	0	4	1	4	1	2	1	4	1	1	0	1	1	2	2	2	3
1	1	3	1	1	3	3	1	1	1	3	1	1	0	3	2	3	2
1	1	4	0	2	3	3	1	2	3	3	1	1	0	2	2	2	3
1	1	4	1	1	3	3	1	4	1	2	0	1	1	2	2	1	2
1	0	4	0	1	3	1	2	1	4	3	1	1	1	2	3	3	2
1	0	4	1	2	3	2	2	1	3	2	0	1	0	3	1	2	1
1	0	2	1	1	1	1	3	2	2	1	0	1	1	2	3	2	1
1	1	1	0	4	3	3	2	1	1	3	1	1	1	2	2	3	2
1	1	2	1	2	1	3	2	2	1	1	0	0	1	2	3	3	2
1	1	2	0	3	2	3	1	4	2	2	0	0	1	1	3	2	1
1	1	2	1	1	2	3	2	1	1	1	0	1	0	3	2	3	2
1	1	2	1	1	1	3	3	2	2	1	0	0	1	2	1	2	1
1	1	3	1	2	3	3	2	2	1	3	1	1	1	1	2	2	3
1	0	3	0	2	2	2	2	2	2	2	0	1	1	3	2	3	2
1	1	1	1	1	3	3	3	1	2	2	1	1	0	2	2	2	2
1	1	1	0	3	3	3	1	1	1	2	1	0	1	3	2	3	2
1	0	2	1	2	2	2	3	4	3	2	0	1	1	1	1	3	1
1	1	2	1	3	3	3	1	1	1	3	1	1	1	3	2	3	3
1	0	2	1	2	3	2	3	2	2	3	1	1	1	2	2	2	2
1	0	1	1	2	1	1	1	2	3	1	0	1	1	1	2	1	2
1	1	4	0	1	3	3	2	2	2	3	1	1	0	3	2	2	2
1	0	4	0	3	3	1	3	4	3	2	0	1	1	2	2	1	1
1	0	1	1	4	3	2	2	1	1	2	0	1	1	2	2	3	3
1	1	2	1	4	3	3	1	4	1	2	1	1	1	2	2	2	2
1	0	1	1	3	1	2	1	2	4	1	0	1	0	2	2	2	2
1	1	1	0	2	3	3	2	1	1	2	1	1	0	2	2	2	2
1	0	4	1	2	3	2	1	4	2	3	1	0	0	2	2	2	2
1	1	3	0	2	1	3	1	1	2	1	0	1	1	2	2	3	2
1	1	4	0	3	2	3	2	1	1	2	0	0	1	2	3	2	1
1	1	3	1	1	1	3	1	1	1	1	0	0	0	1	1	2	2
1	0	2	0	1	2	1	1	2	1	1	0	1	0	3	2	2	1
1	0	3	1	2	3	2	1	2	2	2	1	0	0	3	2	2	2
1	0	2	1	4	3	2	1	2	1	3	1	1	0	3	2	2	3
1	0	2	0	3	3	1	1	2	2	3	1	1	0	2	2	1	3
1	1	1	0	1	3	3	1	2	1	2	0	1	0	3	1	3	2
1	0	1	0	1	3	2	2	4	1	3	1	1	1	2	2	3	1
1	1	1	1	2	3	3	1	4	2	3	1	1	1	2	2	2	2
1	1	4	1	1	1	3	1	1	1	1	0	1	1	1	2	1	1
1	0	3	1	2	2	1	1	2	1	2	0	1	1	3	3	1	2
1	0	4	1	2	3	1	2	2	4	3	1	1	1	1	1	2	1
1	1	2	1	1	3	3	1	1	3	2	1	1	0	1	2	3	1
1	1	3	1	2	3	3	2	1	1	3	1	1	1	2	1	2	2
1	0	3	0	1	3	2	2	2	1	3	1	1	1	2	2	2	2
1	0	3	1	1	3	2	1	2	2	2	0	1	1	3	2	3	3
1	0	4	1	2	2	2	2	2	1	2	0	1	1	3	2	3	3
1	1	3	1	2	1	3	2	1	1	1	0	0	1	1	2	3	2
1	1	1	1	1	3	3	2	2	3	3	1	1	0	3	2	3	3
1	0	4	1	3	3	1	2	2	1	2	0	0	1	2	2	2	2
1	1	3	1	2	1	3	1	4	2	1	0	1	0	2	2	1	2
1	1	3	1	4	2	3	3	4	3	2	0	1	1	2	2	3	2
1	1	2	1	4	1	3	3	4	1	1	0	1	1	2	3	2	1
1	1	1	1	1	1	3	2	1	2	1	0	0	0	1	2	3	1
1	1	2	1	1	1	3	1	2	4	1	0	1	0	3	2	2	3
1	1	4	1	1	1	3	1	4	1	1	0	0	1	2	2	2	2
1	1	1	1	1	3	3	1	2	2	2	1	0	1	2	1	2	1
1	1	1	1	3	1	3	3	3	2	1	0	1	1	2	2	1	3
1	0	3	0	2	2	1	3	4	1	2	0	1	0	2	2	2	1
1	1	3	1	2	1	3	1	1	1	1	0	0	0	2	2	2	3
1	1	3	0	3	2	3	2	2	2	2	0	1	0	2	1	2	1
1	0	2	1	2	3	1	1	4	1	3	1	1	1	2	2	3	1
1	0	2	1	1	2	1	1	2	2	2	0	1	0	2	2	2	1
1	1	4	1	2	1	3	1	1	3	1	0	1	1	2	2	3	1
1	1	3	1	3	3	3	1	4	2	3	1	0	1	2	2	3	2
1	0	4	0	2	3	1	3	2	1	3	1	1	1	2	1	3	3
1	0	4	0	1	3	1	2	1	2	3	1	0	1	3	1	3	1
1	0	2	1	1	2	2	3	2	3	2	0	1	0	3	2	3	3
1	0	4	1	1	3	1	3	4	1	3	1	1	1	2	2	1	2
1	0	4	0	2	1	2	2	2	4	1	0	1	0	1	2	3	3
1	0	3	0	2	3	1	1	2	1	3	1	1	1	2	2	2	3
1	1	3	0	1	3	3	1	2	2	3	1	1	1	2	1	3	1
1	0	3	1	2	3	2	3	2	1	3	1	0	1	2	2	2	2
1	0	2	1	2	1	1	2	1	3	1	0	0	1	2	2	3	1
1	0	2	1	3	3	2	2	2	1	2	1	0	1	3	3	2	2
1	0	3	1	1	3	2	1	4	1	2	1	1	1	3	2	1	3
1	0	3	1	1	3	1	2	1	1	3	1	0	1	2	2	1	2
1	0	2	1	1	2	2	3	2	4	1	0	0	1	3	3	1	3
1	0	1	0	2	3	2	2	1	4	2	1	0	1	2	2	1	1
1	0	3	1	1	1	1	2	1	1	1	0	1	1	3	1	1	3
1	0	3	0	1	3	2	2	2	1	3	1	1	0	3	2	2	1
1	1	4	1	1	2	3	2	4	1	1	0	1	0	1	2	2	2
1	0	4	0	3	3	1	1	3	2	2	1	0	1	1	2	3	3
1	0	4	0	2	3	1	1	2	2	3	1	1	1	1	2	1	3
1	0	4	1	2	3	1	2	2	1	3	1	1	0	1	2	1	1
1	1	2	0	2	3	3	3	2	2	3	1	0	1	2	2	3	3
1	0	2	1	1	3	1	1	2	2	3	1	1	1	3	2	3	2
1	0	4	1	1	3	1	3	2	3	3	1	1	0	2	2	2	3
1	1	2	1	2	3	3	1	2	1	3	1	0	1	3	2	3	1
1	0	1	1	1	3	2	2	2	3	3	1	0	1	2	2	3	3
1	0	1	0	2	3	2	1	2	1	2	0	0	0	2	3	1	1
1	1	4	0	1	1	3	1	3	3	1	0	0	1	2	2	2	2
1	1	3	1	2	1	3	1	2	1	1	0	1	1	1	2	3	3
1	1	3	1	2	3	3	2	2	3	3	1	1	1	1	1	2	2
1	0	4	1	2	2	2	1	1	2	2	0	1	1	3	2	2	1
1	0	3	0	2	3	2	1	2	1	2	1	1	1	2	2	2	3
1	0	3	1	2	3	2	1	2	1	3	1	0	1	2	1	2	3
1	0	4	1	1	3	1	3	1	2	2	0	1	1	2	2	3	3
1	1	2	1	1	2	3	1	2	4	2	0	0	1	2	2	2	2
1	1	1	1	1	3	3	1	2	1	2	0	1	0	2	2	1	1
1	0	4	1	4	1	3	2	4	2	1	0	1	0	2	2	1	2
1	1	1	1	3	3	3	2	4	1	2	0	1	0	3	2	1	3
1	0	4	1	2	3	1	1	2	1	2	0	1	1	3	2	3	1
1	1	4	1	3	3	3	3	4	4	3	1	1	1	3	2	3	3
1	0	3	0	4	3	2	3	4	3	2	0	0	1	2	2	2	3
1	0	3	1	2	3	1	3	4	1	3	1	1	1	2	2	3	2
1	1	4	0	1	2	3	2	4	1	2	0	0	1	3	3	3	3
1	0	4	0	1	3	2	1	1	1	3	1	1	1	3	2	3	3
1	0	2	0	1	3	3	3	2	2	2	0	1	1	3	2	2	1
1	0	1	1	2	3	1	1	2	2	2	0	1	1	1	3	3	2
1	0	2	1	1	2	1	3	2	2	2	0	1	1	2	2	3	2
1	0	4	1	1	2	1	1	3	2	2	0	1	1	2	2	3	2
1	1	2	1	1	3	3	1	1	2	3	1	1	1	1	2	3	2
1	0	1	0	3	2	1	3	2	2	1	0	1	1	2	2	1	1
1	1	4	1	1	1	3	2	1	2	1	0	1	1	3	2	2	1
1	1	3	0	1	2	3	1	3	1	1	0	1	1	2	2	2	2
1	0	2	0	3	3	1	2	2	2	2	1	1	1	3	2	2	1
1	0	3	0	2	2	2	1	4	1	1	0	1	1	3	2	2	3
1	0	3	0	1	1	2	1	2	3	1	0	1	0	1	1	3	2
1	0	1	1	2	2	1	1	2	1	2	0	0	1	2	3	3	1
1	1	3	1	1	3	3	3	2	1	3	1	1	0	1	2	2	2
1	0	3	0	2	2	1	2	2	2	2	0	1	0	3	2	3	3
1	0	3	1	3	1	1	1	2	1	1	0	0	1	1	1	1	2
1	0	4	1	2	3	2	1	4	3	3	1	1	1	3	1	3	3
1	1	1	1	2	2	3	1	4	2	1	0	0	0	1	1	3	1
1	0	4	0	1	3	2	1	2	2	3	1	0	1	2	1	2	3
1	1	4	1	2	3	3	1	1	3	2	1	1	0	2	2	3	2
1	0	1	0	1	1	2	2	4	1	1	0	1	1	2	2	1	1
1	1	4	0	2	2	3	2	3	3	2	0	0	0	3	1	2	1
1	0	1	1	1	2	1	2	1	4	2	0	1	1	2	2	3	1
1	1	4	1	1	3	3	3	1	1	2	1	0	0	1	2	1	2
1	1	3	0	1	2	3	1	2	3	2	0	1	0	3	1	3	1
1	1	2	1	1	3	3	2	4	1	2	0	1	1	3	1	3	1
1	0	1	0	2	2	2	2	4	2	1	0	1	0	3	1	3	2
1	0	3	1	2	1	2	1	2	1	1	0	1	1	3	2	1	1
1	0	1	0	2	3	2	1	2	1	2	1	1	1	2	2	2	2
1	0	3	1	2	3	1	1	2	1	3	1	1	1	2	3	3	2
1	1	2	1	2	3	3	1	1	4	3	1	1	1	2	3	1	2
1	1	3	1	1	2	3	1	4	1	2	0	1	0	3	2	3	2
1	0	4	1	1	3	1	1	4	2	3	1	0	0	2	2	1	1
1	0	2	1	1	3	1	2	3	1	3	1	1	1	2	2	3	3
1	1	4	1	1	2	3	3	2	1	1	0	1	1	3	3	2	3
1	1	3	1	1	3	3	3	1	1	3	1	1	0	2	2	1	1
1	1	4	1	3	2	3	1	3	2	2	0	0	1	3	2	1	1
1	0	1	1	2	3	3	2	1	3	3	1	1	1	2	2	3	1
1	0	3	0	4	2	2	1	2	4	1	0	0	1	2	3	2	3
1	1	4	1	1	2	3	1	2	1	2	0	0	1	2	3	1	3
1	0	3	0	1	3	1	2	2	2	2	0	1	1	3	3	3	2
1	0	1	0	2	1	2	2	2	1	1	0	0	1	3	2	3	1
1	0	1	0	2	1	2	3	2	1	1	0	0	0	2	3	3	3
1	0	3	1	4	3	1	3	2	1	2	1	1	0	3	2	1	3
1	1	4	1	2	1	3	2	4	1	1	0	1	0	2	2	2	2
1	0	4	0	2	3	2	1	4	3	3	1	0	1	3	2	3	2
1	0	3	0	1	2	2	1	4	1	2	0	1	1	2	1	3	2
1	1	2	0	3	3	3	1	4	3	3	1	0	1	3	2	3	1
1	0	1	0	1	3	2	1	2	1	2	0	1	1	3	3	3	1
1	1	4	0	1	3	3	1	1	1	3	1	0	1	2	2	1	2
1	1	4	1	1	3	3	3	3	1	2	1	1	1	1	1	3	1
1	1	2	1	1	1	3	3	3	1	1	0	1	1	2	2	3	2
1	1	4	1	1	3	3	1	2	1	3	1	0	0	3	2	3	2
1	1	4	1	2	3	3	2	3	4	3	1	1	1	3	2	2	2
1	1	2	1	3	3	3	1	3	3	3	1	1	1	2	2	1	1
1	0	2	0	1	2	2	1	1	3	2	0	0	1	2	3	1	3
1	1	1	0	1	2	3	1	2	1	2	0	1	0	2	2	3	1
1	1	4	0	2	2	3	1	4	2	2	0	0	1	3	1	2	2
1	1	4	1	1	3	3	1	2	3	3	1	1	1	2	2	2	1
1	1	3	1	2	2	3	1	2	4	2	0	1	1	2	3	3	1
1	0	2	1	4	2	2	2	4	2	1	0	0	0	3	2	1	2
1	0	3	0	1	2	2	1	1	1	2	0	1	1	2	1	3	1
1	1	1	1	2	3	3	1	2	2	2	0	0	0	2	2	3	2
1	1	3	0	1	2	3	3	2	2	1	0	1	1	2	3	3	1
1	1	3	1	3	2	3	3	2	2	2	0	1	1	3	2	2	2
1	0	3	1	3	1	3	1	4	4	1	0	1	1	2	2	3	3
1	0	4	0	2	1	2	2	2	4	1	0	1	1	3	2	3	3
1	0	2	1	1	3	1	1	4	1	3	1	1	1	3	2	2	2
1	0	1	1	1	1	2	2	1	1	1	0	0	0	2	2	3	2
1	0	4	1	1	3	1	1	1	4	2	1	0	0	2	2	2	2
1	1	3	1	1	3	3	2	2	4	3	1	1	1	2	2	1	3
1	1	3	0	2	3	3	1	2	3	3	1	1	1	2	2	3	1
1	1	1	1	2	3	3	3	2	4	3	1	0	1	3	2	3	1
1	0	4	0	3	3	1	1	2	1	3	1	1	1	1	3	2	3
1	0	4	1	1	3	2	1	2	2	3	1	1	1	1	3	3	3
1	0	1	1	1	3	1	2	2	1	2	0	0	1	2	2	1	2
1	0	1	1	3	1	2	1	2	1	1	0	0	1	3	2	1	2
1	1	3	1	3	3	3	1	2	1	2	0	1	0	3	1	2	2
1	0	4	0	2	1	1	1	2	1	1	0	1	1	3	1	3	3
1	1	2	1	4	1	3	2	2	2	1	0	1	1	3	1	3	3
1	0	3	1	1	3	2	1	3	1	2	1	0	1	3	2	3	1
1	1	4	0	1	2	3	1	1	1	2	0	1	0	2	2	2	2
1	1	3	0	2	3	3	2	2	1	3	1	0	0	1	2	2	2
1	1	3	1	2	3	3	1	4	3	3	1	1	1	2	3	2	1
1	0	1	1	1	2	1	2	1	4	2	0	0	0	2	2	1	2
1	1	3	1	2	2	3	2	4	3	2	0	1	1	2	2	1	3
1	1	2	1	2	2	3	1	1	3	1	0	1	0	2	1	1	1
1	1	3	1	1	2	3	1	2	1	2	0	1	1	3	2	1	3
1	0	1	1	2	2	1	1	1	1	1	0	1	1	1	1	2	3
1	0	4	0	1	3	1	2	2	1	2	1	0	0	2	3	3	3
1	0	2	1	3	2	3	1	2	4	2	0	1	0	3	2	2	3
1	0	2	1	2	3	1	2	1	2	3	1	1	1	2	2	3	2
1	0	4	1	1	3	1	1	4	4	2	0	1	1	2	3	2	2
1	1	3	0	3	2	3	2	2	2	2	0	1	0	2	2	2	3
1	1	4	0	1	3	3	1	2	1	2	1	1	0	3	2	2	1
1	1	2	0	2	3	3	1	2	4	2	1	1	1	3	2	1	1
1	0	1	0	3	3	3	3	4	4	2	0	1	1	3	2	2	2
1	0	2	0	1	1	2	1	1	4	1	0	1	1	2	2	1	3
1	1	4	1	1	3	3	3	1	1	3	1	1	1	2	1	1	2
1	1	4	1	4	1	3	3	1	2	1	0	1	0	2	1	2	2
1	0	2	1	4	3	1	1	3	2	3	1	1	0	3	2	2	1
1	0	4	1	2	3	1	1	2	3	3	1	0	1	3	3	2	3
1	0	1	1	2	1	1	1	4	1	1	0	0	1	3	2	1	3
1	1	4	0	2	3	3	1	1	4	3	1	1	1	1	2	2	3
1	0	2	1	3	3	2	1	3	2	3	1	1	1	2	2	2	2
1	0	4	0	3	3	2	1	2	1	2	1	1	1	3	3	1	3
1	1	2	1	2	3	3	2	1	4	2	1	0	1	3	2	1	2
1	1	3	1	1	3	3	2	1	1	2	1	0	1	2	2	2	1
1	1	3	1	1	3	3	2	4	3	2	1	1	1	3	2	2	1
1	0	4	0	2	1	2	1	2	1	1	0	0	1	3	3	1	1
1	0	4	0	2	2	1	1	2	2	2	0	1	1	2	2	2	2
1	0	1	0	3	2	1	2	2	4	2	0	1	1	3	2	1	2
1	1	2	1	2	3	3	1	2	1	3	1	1	1	2	2	3	3
1	0	2	1	1	1	2	3	2	2	1	0	0	1	2	2	2	2
1	1	2	0	2	3	3	2	2	1	2	1	1	1	2	2	3	3
1	0	4	1	1	1	3	3	2	2	1	0	1	0	3	2	3	1
1	0	1	1	3	2	2	1	2	2	2	0	1	1	3	1	2	2
1	0	4	1	2	2	2	1	1	3	2	0	0	0	2	1	3	1
1	1	3	1	1	3	3	1	1	1	3	1	0	1	2	1	2	3
1	0	3	0	2	1	2	3	3	4	1	0	1	1	2	2	2	1
1	1	2	1	1	3	3	2	2	1	3	1	1	1	3	3	2	1
1	0	3	0	3	2	3	2	4	2	2	0	1	0	3	2	3	3
1	1	4	0	4	3	3	1	4	1	3	1	1	1	3	3	3	1
1	1	3	1	2	2	3	1	2	1	2	0	1	1	3	2	3	1
1	1	2	0	2	3	3	3	2	2	3	1	0	1	1	2	2	2
1	1	4	1	2	3	3	1	1	2	3	1	1	0	1	2	1	3
1	0	4	0	1	3	2	2	4	1	2	1	1	1	3	1	2	3
1	1	4	1	1	2	3	1	4	2	2	0	1	0	3	2	1	3
1	0	3	1	3	1	1	1	4	3	1	0	1	0	2	1	2	2
1	0	2	0	1	3	1	2	2	4	2	1	1	1	3	2	2	3
1	0	2	0	1	3	1	3	4	1	3	1	0	1	2	2	2	2
1	1	4	1	2	1	3	1	2	1	1	0	1	0	2	2	2	2
1	0	2	0	3	3	2	2	2	3	2	0	0	1	2	1	1	1
1	0	4	0	3	3	2	2	2	2	2	1	1	1	1	2	3	1
1	1	4	0	4	1	3	3	2	2	1	0	1	0	2	2	1	2
1	0	3	0	2	3	1	3	2	1	3	1	1	1	2	1	2	3
1	1	1	0	1	3	3	3	3	4	3	1	1	1	2	2	3	1
1	0	4	1	1	3	1	2	2	2	3	1	1	1	2	1	3	1
1	0	1	1	1	3	2	2	1	1	3	1	1	0	2	2	2	1
1	0	4	1	1	2	2	1	2	3	2	0	1	1	3	3	2	2
1	1	4	1	3	3	3	2	2	4	2	1	1	0	2	1	2	3
1	1	4	0	2	3	3	1	3	2	2	0	1	1	1	2	1	2
1	0	1	0	1	3	2	1	2	4	2	0	1	1	2	2	2	2
1	0	4	1	3	1	2	2	1	1	1	0	0	1	2	3	1	3
1	0	2	1	2	3	2	1	1	2	2	0	1	1	2	2	2	1
1	0	3	1	1	3	2	1	4	2	2	1	1	1	2	2	1	3
1	0	1	1	2	3	2	3	1	1	2	1	1	0	2	1	1	3
1	1	2	1	4	3	3	3	2	1	2	1	1	1	2	2	1	2
1	1	3	0	2	2	3	1	2	4	2	0	1	1	3	2	3	2
1	1	4	1	2	3	3	1	4	2	2	1	1	1	3	1	3	3
1	1	4	1	2	3	3	2	2	1	2	0	1	1	3	2	2	1
1	0	4	0	1	2	1	2	2	1	2	0	0	1	3	1	2	1
1	1	4	1	4	3	3	1	2	1	2	1	1	1	3	2	2	2
1	0	1	1	1	2	1	1	2	1	2	0	1	1	3	1	2	2
1	0	4	1	2	2	2	1	2	2	1	0	1	1	3	3	3	3
1	0	3	0	4	3	1	2	1	2	3	1	1	0	3	3	2	1
1	0	1	0	2	3	1	3	4	1	2	0	0	1	2	2	2	3
1	0	1	0	1	2	1	1	2	2	2	0	1	1	1	2	2	1
1	1	4	1	1	3	3	1	2	1	3	1	1	1	1	2	3	1
1	0	3	0	3	2	2	2	3	2	2	0	1	0	2	3	1	3
1	1	3	1	1	2	3	1	2	2	2	0	1	1	3	1	1	2
1	0	2	1	2	2	2	1	2	2	2	0	1	0	3	2	3	3
1	1	3	1	1	3	3	1	4	1	3	1	0	1	1	2	2	3
1	0	3	1	3	3	1	1	2	4	3	1	1	1	2	2	1	3
1	0	3	0	4	3	1	1	2	1	2	1	0	1	3	2	3	1
1	0	1	1	2	3	1	1	2	1	3	1	1	1	1	2	3	3
1	1	2	1	1	3	3	2	2	1	2	0	0	1	2	2	1	3
1	0	3	1	1	1	1	3	4	2	1	0	0	0	2	2	1	2
1	0	4	1	2	3	2	2	2	2	2	1	1	1	1	2	3	3
1	0	2	1	1	1	1	1	2	4	1	0	1	0	2	1	2	2
1	1	3	1	2	3	3	1	1	1	3	1	1	0	3	1	2	3
1	1	1	1	3	1	3	2	1	1	1	0	0	1	2	2	2	2
1	1	2	1	2	2	3	1	1	3	1	0	1	1	3	3	3	2
1	1	3	1	2	2	3	3	2	2	2	0	1	0	2	2	3	2
1	0	4	1	3	1	2	2	2	1	1	0	1	1	1	3	2	1
1	1	3	1	2	2	3	3	2	4	2	0	0	0	2	2	2	3
1	0	1	0	2	3	1	3	2	1	3	1	0	0	2	2	1	3
1	0	4	0	2	2	2	1	2	2	2	0	1	1	3	3	3	2
1	0	2	0	3	3	2	2	2	1	2	1	1	1	1	2	3	1
1	0	4	1	1	2	2	1	4	1	2	0	1	0	3	2	2	1
1	1	1	1	1	2	3	1	2	3	2	0	0	1	3	2	2	2
1	1	3	1	1	2	3	3	2	1	1	0	0	1	2	3	2	3
1	0	3	1	2	2	2	1	1	1	2	0	1	1	3	1	2	1
1	0	4	1	1	1	1	2	1	3	1	0	1	1	2	2	1	1
1	0	4	1	1	3	1	2	1	1	3	1	1	0	2	2	1	3
1	1	2	1	1	3	3	1	4	1	3	1	1	1	2	1	3	3
1	0	3	1	1	3	1	2	2	2	3	1	0	1	3	2	1	2
1	0	4	0	2	3	1	3	1	1	3	1	1	1	2	2	2	2
1	1	3	1	1	1	3	3	2	3	1	0	1	1	3	2	1	2
1	1	1	1	1	1	3	2	2	3	1	0	1	1	3	1	3	1
1	1	1	1	2	2	3	2	4	3	1	0	0	1	2	1	2	3
1	0	3	1	2	2	1	2	1	1	1	0	1	1	2	2	2	3
1	0	2	1	3	1	2	3	3	1	1	0	0	0	3	1	2	3
1	1	3	0	4	3	3	1	2	3	3	1	0	0	1	2	2	2
1	0	4	1	2	3	1	1	2	2	3	1	1	0	2	2	2	3
1	0	4	1	1	1	2	2	2	2	1	0	1	0	3	2	3	3
1	0	3	1	1	2	1	2	2	3	2	0	1	0	3	2	3	1
1	0	2	0	1	3	1	3	2	2	2	0	1	1	3	3	2	2
1	0	3	1	1	3	1	1	2	2	2	1	1	0	2	2	1	1
1	1	3	1	2	3	3	1	2	3	2	0	1	1	1	2	1	2
1	0	2	1	2	3	1	3	2	3	2	0	1	1	3	2	3	3
1	1	4	0	4	3	3	1	4	1	2	0	1	1	3	2	1	2
1	0	2	0	2	3	1	3	2	4	3	1	1	1	2	1	1	2
1	0	3	1	1	3	2	1	1	4	3	1	0	0	2	3	1	1
1	0	3	1	2	3	2	2	1	1	3	1	0	1	2	2	3	1
1	0	4	1	1	2	1	2	2	1	2	0	1	1	2	1	3	1
1	0	1	0	1	1	2	1	2	2	1	0	1	1	2	3	3	1
1	0	1	0	2	1	1	1	2	3	1	0	1	1	2	1	2	2
1	0	4	1	2	3	2	1	4	3	3	1	1	1	2	2	2	2
1	1	1	0	4	1	3	3	1	2	1	0	0	1	3	1	3	2
1	0	1	1	2	1	2	3	2	1	1	0	1	1	2	3	1	2
1	1	1	0	3	3	3	2	4	2	2	1	0	1	2	2	1	3
1	1	2	0	2	3	3	1	2	2	2	1	1	0	2	1	2	2
1	1	1	0	4	3	3	2	1	4	3	1	1	0	3	1	2	2
1	1	1	1	1	1	3	1	1	3	1	0	0	1	3	2	3	1
1	0	4	0	1	1	2	1	1	1	1	0	0	0	2	2	1	3
1	0	2	0	1	3	1	3	1	1	3	1	0	1	2	2	1	2
1	0	3	1	1	2	1	2	2	3	2	0	1	1	2	2	3	3
1	0	1	1	1	2	1	1	1	2	1	0	1	1	2	3	1	3
1	0	4	1	4	3	2	3	2	3	3	1	1	0	1	2	3	2
1	1	3	0	2	3	3	1	4	2	3	1	1	1	3	2	1	2
1	0	1	0	1	3	1	1	1	1	3	1	1	1	2	2	1	1
1	0	2	0	1	2	2	1	3	4	2	0	1	1	3	1	2	1
1	1	4	0	1	3	3	1	1	2	2	1	0	0	3	1	3	2
1	1	3	0	1	1	3	2	1	2	1	0	1	1	2	2	3	1
1	1	4	1	2	2	3	2	2	3	1	0	1	1	3	3	2	1
1	0	4	1	2	2	2	1	2	3	1	0	1	0	2	2	3	3
1	1	4	1	1	2	3	3	3	1	2	0	1	1	1	2	2	3
1	1	4	0	2	3	3	1	2	3	3	1	0	0	1	2	2	2
1	0	4	1	1	3	2	1	4	1	2	1	1	1	2	1	2	3
1	0	1	1	1	2	3	2	2	3	2	0	1	1	3	2	3	3
1	0	4	0	2	3	2	1	2	3	2	1	1	0	2	2	1	3
1	1	4	1	2	3	3	3	4	2	3	1	0	1	3	2	1	2
1	1	4	0	1	3	3	2	1	2	3	1	1	1	2	3	1	1
1	0	1	1	2	1	2	1	2	2	1	0	1	0	1	2	3	3
1	1	4	0	3	1	3	1	1	1	1	0	0	1	2	2	3	3
1	0	1	1	1	2	2	2	1	3	1	0	1	0	2	2	3	3
1	0	1	1	1	2	1	1	2	2	2	0	0	1	3	1	1	2
1	0	2	0	1	2	2	1	1	1	2	0	1	0	3	2	1	3
1	1	2	1	3	3	3	2	1	1	2	1	1	1	3	2	3	1
1	0	2	0	2	1	1	1	2	4	1	0	1	1	2	2	3	2
1	0	2	1	4	3	2	3	2	2	2	1	0	0	3	1	2	3
1	0	3	1	2	3	1	1	1	1	2	1	0	0	1	1	1	2
1	1	4	0	3	3	3	2	2	1	2	1	1	1	2	2	2	2
1	0	4	0	3	3	2	1	4	1	2	0	1	1	3	2	2	1
1	1	3	1	1	3	3	1	1	2	3	1	0	1	2	2	2	3
1	0	4	1	1	3	1	1	1	1	3	1	1	1	3	2	1	1
1	1	4	0	1	3	3	2	4	1	2	1	0	1	2	2	2	2
1	1	3	1	3	2	3	1	4	1	2	0	1	0	2	2	1	2
1	0	1	1	2	1	1	2	2	3	1	0	0	1	3	1	2	3
1	0	3	1	2	3	2	2	4	1	2	0	1	1	3	2	3	3
1	0	2	0	1	3	3	3	2	1	3	1	1	1	2	2	2	1
1	0	2	0	3	1	2	1	2	1	1	0	1	1	2	2	2	2
1	1	1	1	1	2	3	3	4	2	2	0	1	0	3	2	2	3
1	1	4	0	2	3	3	1	3	1	3	1	1	1	3	2	3	1
1	0	3	1	2	3	2	1	3	1	3	1	1	0	3	2	1	1
1	0	1	1	1	1	2	2	2	3	1	0	1	0	2	2	2	2
1	0	1	0	1	1	2	1	2	1	1	0	1	0	3	3	3	2
1	0	2	1	2	3	1	1	2	1	3	1	1	1	3	2	1	2
1	0	4	1	1	3	2	2	1	1	3	1	1	0	3	2	2	3
1	0	4	0	1	3	1	1	3	1	3	1	0	0	3	2	3	1
1	0	2	1	4	3	2	1	2	3	2	0	1	1	1	2	2	3
1	1	2	1	1	3	3	1	3	1	3	1	1	1	2	2	3	3
1	0	1	0	2	3	2	2	4	1	3	1	1	1	2	3	2	3
1	1	4	1	1	1	3	1	2	3	1	0	0	0	3	2	3	1
1	0	1	1	2	3	2	2	2	2	2	1	1	1	3	2	2	3
1	1	1	1	1	2	3	3	4	1	2	0	0	0	3	1	2	1
1	0	2	0	1	3	2	1	2	4	2	1	1	1	2	2	3	1
1	0	3	1	2	1	3	2	2	1	1	0	0	1	2	3	1	3
1	0	2	1	2	3	2	3	1	3	3	1	1	1	3	2	2	2
1	1	2	1	1	1	3	1	1	3	1	0	0	0	3	2	1	1
1	0	4	1	2	2	2	1	4	2	2	0	1	0	1	1	3	3
1	0	3	0	1	3	2	3	2	2	3	1	0	1	3	2	2	1
1	0	1	0	2	2	2	1	2	1	2	0	1	1	3	2	3	2
1	1	2	1	1	3	3	2	4	3	2	0	0	1	2	1	3	3
1	0	3	1	1	3	1	3	1	3	3	1	1	1	2	2	1	3
1	1	1	0	1	3	3	3	2	2	3	1	0	1	3	2	2	2
1	1	3	1	4	3	3	1	2	1	2	1	0	0	3	2	2	1
1	0	4	1	2	3	2	1	2	2	2	1	1	0	3	2	3	3
1	0	3	1	3	3	1	1	1	4	3	1	0	1	2	2	2	1
1	1	4	0	2	3	3	2	1	2	2	0	0	0	3	2	2	2
1	0	2	0	1	1	2	1	2	1	1	0	1	1	2	1	3	2
1	1	4	1	1	1	3	1	1	1	1	0	1	1	3	2	3	2
1	1	2	1	2	1	3	2	3	4	1	0	1	1	2	2	3	1
1	1	4	0	2	1	3	1	2	2	1	0	1	0	3	3	3	3
1	1	3	1	3	1	3	1	4	2	1	0	1	0	3	1	2	2
1	0	2	1	1	2	2	1	2	1	1	0	0	1	1	3	3	3
1	0	4	0	1	3	2	1	2	3	2	0	0	1	2	2	3	1
1	0	4	1	1	2	2	2	1	3	2	0	0	1	2	2	2	1
1	1	4	1	1	3	3	2	2	2	2	0	1	1	2	1	3	2
1	1	3	1	2	3	3	1	4	2	3	1	0	1	2	2	2	2
1	1	3	0	1	1	3	3	1	1	1	0	0	1	2	2	2	2
1	0	4	1	4	1	3	1	2	1	1	0	1	0	3	2	2	2
1	1	3	1	2	3	3	3	4	1	3	1	1	1	1	2	2	2
1	1	3	1	3	3	3	2	2	1	2	0	1	1	3	2	3	2
1	1	4	1	1	2	3	2	1	1	2	0	1	0	2	2	2	2
1	1	3	0	1	1	3	1	2	2	1	0	1	1	3	2	3	3
1	0	1	1	1	3	2	1	2	1	3	1	1	1	3	2	1	1
1	1	4	0	1	3	3	1	1	3	2	0	0	1	2	2	1	1
1	1	2	1	2	3	3	1	4	1	2	1	0	1	3	3	2	1
1	1	1	1	2	3	3	2	3	3	3	1	0	1	3	2	3	3
1	0	4	0	1	2	1	1	4	4	2	0	0	0	2	3	1	2
1	0	4	1	1	2	2	1	2	3	2	0	1	1	3	2	3	3
1	0	3	1	1	1	1	1	2	2	1	0	0	1	3	2	1	1
1	1	2	1	1	2	3	1	2	1	1	0	0	0	3	3	2	2
1	0	4	1	4	3	3	3	3	1	2	0	0	1	3	2	3	2
1	1	4	1	1	3	3	1	2	4	3	1	1	1	3	2	3	3
1	0	2	0	1	1	1	2	1	1	1	0	1	1	2	3	3	1
1	0	4	1	2	2	1	1	4	1	1	0	0	0	3	3	2	1
1	1	2	1	2	3	3	2	3	1	3	1	1	0	2	2	3	2
1	0	3	1	3	2	2	3	3	1	2	0	1	0	1	3	2	2
1	0	2	0	2	1	2	2	2	1	1	0	0	1	2	2	2	1
1	0	3	0	2	1	1	2	1	1	1	0	1	1	2	3	2	3
1	1	1	1	1	3	3	1	1	1	3	1	1	0	2	2	3	2
1	0	2	1	1	1	1	3	2	4	1	0	1	0	2	2	3	2
1	1	1	1	1	3	3	3	2	1	3	1	0	0	3	2	1	3
1	1	1	1	2	1	3	1	4	1	1	0	0	0	2	1	2	2
1	1	3	1	3	3	3	1	2	1	3	1	0	1	3	1	2	1
1	0	3	1	1	2	1	3	4	1	2	0	1	1	2	2	3	3
1	0	2	1	3	2	2	1	1	1	2	0	0	1	2	2	2	2
1	1	2	0	4	1	3	3	2	3	1	0	0	0	2	2	3	3
1	0	4	1	1	2	1	2	2	4	2	0	1	0	2	1	3	3
1	1	4	1	2	2	3	2	2	1	2	0	1	1	2	2	1	3
1	1	2	1	1	3	3	3	2	1	2	0	1	0	3	1	2	1
1	0	2	1	2	3	2	1	2	4	3	1	1	1	2	3	2	3
1	0	2	1	1	2	2	2	2	2	2	0	1	1	3	2	2	1
1	1	4	1	2	2	3	2	3	4	2	0	1	1	2	3	3	1
1	0	1	1	3	3	1	1	2	3	3	1	1	1	3	2	1	2
1	0	3	1	2	3	2	1	2	3	3	1	0	1	2	2	2	2
1	1	4	0	1	2	3	2	2	1	2	0	0	1	3	2	2	1
1	0	1	1	2	3	1	2	1	1	3	1	0	1	2	2	2	1
1	0	3	1	1	3	2	2	4	3	3	1	1	0	3	2	1	1
1	1	4	0	2	3	3	1	2	4	3	1	1	0	2	2	1	2
1	1	2	0	1	3	3	2	2	2	3	1	0	1	3	3	3	3
1	0	4	0	2	3	3	1	2	1	3	1	1	0	2	2	3	3
1	0	3	0	2	3	2	2	4	1	2	1	1	1	2	1	2	3
1	1	2	0	1	1	3	3	4	1	1	0	0	0	2	1	2	1
1	0	3	1	2	1	2	1	4	1	1	0	1	1	3	2	1	1
1	1	3	1	3	2	3	2	2	3	1	0	0	0	1	1	3	2
1	0	4	1	4	3	2	2	2	2	2	0	0	0	2	2	3	2
1	1	3	1	2	2	3	2	2	1	2	0	1	1	3	3	2	3
1	0	1	1	4	3	1	3	2	1	3	1	1	1	3	2	3	1
1	1	1	0	1	3	3	1	2	4	3	1	0	1	2	2	2	3
1	0	1	1	1	3	1	2	2	3	3	1	1	1	3	2	2	1
1	0	3	1	3	2	2	3	2	4	2	0	0	0	3	2	3	3
1	1	4	0	2	3	3	3	1	4	3	1	1	1	2	2	1	2
1	1	3	1	2	3	3	1	2	1	2	1	1	1	2	1	3	1
1	0	2	0	1	2	1	3	2	2	2	0	0	0	3	2	2	2
1	0	1	1	3	3	2	1	2	1	2	0	1	1	3	2	3	2
1	1	2	0	4	2	3	2	2	1	2	0	1	1	2	2	2	1
1	0	4	1	2	2	2	1	1	2	1	0	1	0	2	2	3	1
1	1	4	1	1	1	3	2	2	4	1	0	1	1	2	3	3	3
1	1	3	0	2	2	3	1	1	2	2	0	1	1	1	2	2	1
1	1	4	0	1	3	3	3	1	1	3	1	1	0	2	1	1	2
1	1	4	1	4	2	3	3	1	1	1	0	1	0	2	1	3	1
1	0	1	1	1	2	2	1	2	2	2	0	0	0	3	2	1	2
1	0	4	1	1	2	3	2	1	3	2	0	1	1	3	2	2	2
1	0	3	1	1	3	1	2	2	2	3	1	1	1	2	2	3	1
1	1	1	0	1	3	3	2	2	2	3	1	1	1	2	2	3	2
1	1	3	0	4	3	3	2	2	3	3	1	0	1	2	3	3	1
1	0	2	1	3	3	2	1	2	1	2	1	0	0	1	2	1	2
1	1	4	1	1	3	3	3	4	1	3	1	0	1	3	3	2	2
1	0	3	0	1	3	1	2	1	1	2	1	0	1	3	2	3	3
1	0	3	0	2	3	2	2	3	1	2	1	0	1	3	2	3	2
1	1	1	0	2	3	3	1	2	1	3	1	1	0	3	2	3	3
1	0	4	1	4	3	2	3	3	4	3	1	0	1	2	2	2	3
1	0	1	1	2	1	2	1	2	2	1	0	1	1	3	1	2	2
1	0	1	0	1	1	2	1	2	1	1	0	1	0	2	2	3	2
1	1	2	1	2	1	3	2	1	3	1	0	0	0	2	2	1	2
1	1	2	1	1	3	3	2	4	2	2	0	1	1	1	3	2	1
1	0	2	1	1	3	1	2	1	3	2	0	1	0	2	2	3	3
1	1	3	1	4	3	3	3	2	1	3	1	0	0	3	3	1	1
1	0	2	1	1	3	2	2	2	2	3	1	1	1	2	1	1	2
1	0	2	1	4	3	1	1	2	1	3	1	0	1	3	1	3	2
1	1	4	1	1	2	3	1	4	1	2	0	1	1	3	1	2	3
1	1	4	1	2	1	3	2	2	2	1	0	1	1	2	1	3	3
1	0	3	0	1	3	1	1	2	2	3	1	0	1	3	2	1	3
1	0	4	1	2	2	2	2	1	2	2	0	1	1	2	3	1	2
1	0	4	1	4	2	3	2	1	3	2	0	0	1	3	1	3	1
1	1	1	1	1	2	3	2	1	1	2	0	1	1	3	2	3	2
1	1	4	0	1	3	3	2	3	1	3	1	1	1	3	2	3	3
1	0	1	1	1	1	1	1	1	4	1	0	1	0	2	2	2	1
1	0	3	1	2	1	1	3	2	2	1	0	1	1	3	3	1	1
1	1	4	1	3	1	3	1	1	4	1	0	0	1	3	2	1	2
1	0	4	1	1	3	1	1	3	4	3	1	0	1	1	1	1	1
1	0	4	0	1	3	2	2	2	2	3	1	1	1	2	2	2	2
1	1	2	0	1	3	3	1	4	1	3	1	1	1	3	1	3	2
1	0	1	1	2	2	2	2	2	1	2	0	1	1	3	2	2	1
1	0	1	1	4	1	2	3	2	4	1	0	1	1	3	2	2	3
1	1	3	0	2	2	3	3	2	4	1	0	1	1	3	1	3	2
1	0	4	0	2	1	1	2	4	2	1	0	0	1	3	1	2	2
1	1	3	1	2	2	3	2	3	4	1	0	0	0	2	2	1	3
1	0	4	0	2	3	2	2	1	2	3	1	1	1	2	1	1	1
1	1	2	1	2	3	3	2	1	1	2	0	0	1	1	3	2	3
1	1	3	1	2	1	3	3	2	1	1	0	1	1	3	1	1	2
1	0	2	0	1	3	1	2	2	1	3	1	0	0	2	2	1	1
1	1	4	1	2	2	3	1	1	1	1	0	1	1	2	2	1	3
1	0	2	1	1	3	2	1	2	1	3	1	1	1	1	3	3	1
1	0	1	1	1	3	2	1	2	1	2	0	1	1	2	2	1	1
1	0	4	1	1	3	2	1	2	1	2	1	1	1	1	2	3	2
1	0	2	1	1	3	3	1	4	2	3	1	0	1	2	2	2	1
1	0	1	1	1	1	2	3	1	1	1	0	1	1	2	3	3	1
1	0	4	0	2	2	2	1	2	3	1	0	1	1	2	1	3	2
1	0	2	1	1	1	1	2	1	1	1	0	1	1	1	2	2	3
1	1	4	1	1	2	3	3	3	1	1	0	0	1	3	2	3	1
1	0	2	1	1	2	2	1	1	1	2	0	0	1	2	2	2	3
1	0	2	1	4	3	2	1	2	1	3	1	1	0	2	2	1	1
1	1	3	1	1	2	3	1	2	3	1	0	1	0	2	3	3	2
1	1	3	1	2	2	3	1	4	1	2	0	1	0	2	2	3	2
1	0	3	1	3	1	2	2	2	1	1	0	0	1	2	2	1	3
1	1	3	1	2	1	3	2	1	2	1	0	0	0	3	2	1	2
1	1	2	1	3	2	3	2	2	1	2	0	1	1	3	2	2	1
1	1	4	0	1	1	3	1	1	1	1	0	0	0	2	2	2	2
1	0	3	0	1	2	1	1	4	1	1	0	0	1	3	2	1	2
1	0	3	1	2	1	1	1	3	2	1	0	0	1	2	2	2	1
1	1	4	0	2	3	3	3	3	3	2	1	0	1	3	3	1	2
1	1	1	1	2	3	3	2	2	2	3	1	1	1	3	2	3	3
1	0	1	0	2	3	1	3	4	3	3	1	1	1	3	3	3	3
1	0	4	1	1	1	1	2	3	2	1	0	0	1	2	2	2	2
1	1	1	0	1	2	3	2	3	1	2	0	0	0	3	2	1	2
1	1	3	1	1	2	3	3	4	1	1	0	1	1	3	2	2	1
1	0	4	1	2	2	2	2	2	3	1	0	0	1	2	2	2	2
1	1	2	0	2	1	3	3	1	1	1	0	0	1	2	2	3	1
1	0	1	1	1	2	2	2	3	2	1	0	1	1	2	3	2	2
1	1	1	0	2	1	3	1	2	2	1	0	0	1	3	2	2	3
1	0	3	1	1	1	1	1	2	3	1	0	0	0	2	1	2	3
1	1	1	0	1	2	3	1	4	1	1	0	0	0	3	1	2	2
1	1	3	0	1	1	3	1	2	1	1	0	1	0	2	2	2	2
1	1	3	1	1	2	3	2	2	1	2	0	1	1	2	2	1	3
1	0	3	1	1	3	2	1	3	1	3	1	1	1	3	2	1	3
1	0	2	0	2	1	2	1	2	1	1	0	1	0	2	1	3	3
1	0	4	1	2	3	2	2	1	3	3	1	0	1	3	2	3	2
1	0	3	1	4	2	3	1	1	3	2	0	1	0	3	3	1	2
1	1	4	0	3	3	3	1	2	1	2	1	1	0	2	2	3	2
1	0	2	0	2	1	1	1	2	3	1	0	1	0	1	2	1	3
1	1	1	1	2	3	3	2	4	1	2	1	1	0	3	2	3	3
1	0	1	1	2	3	2	2	2	2	2	0	0	0	2	2	2	3
1	0	2	0	1	3	1	2	2	1	3	1	1	0	2	1	2	1
1	1	4	0	1	3	3	1	2	3	3	1	1	0	2	1	2	3
1	0	2	1	1	2	1	1	3	2	2	0	0	1	1	1	2	2
1	1	4	1	3	3	3	2	2	1	3	1	1	1	1	1	1	3
1	0	3	1	1	3	2	1	4	3	3	1	0	1	3	1	1	2
1	0	4	1	1	3	2	1	2	4	3	1	1	0	2	2	3	2
1	0	2	1	1	1	1	1	4	1	1	0	0	1	2	1	1	1
1	0	1	1	1	3	1	1	2	2	2	1	1	0	1	2	2	3
1	1	1	0	1	3	3	2	3	1	2	1	1	0	3	1	1	3
1	1	1	0	2	3	3	2	4	1	3	1	1	1	2	2	1	2
1	1	2	1	2	1	3	2	1	3	1	0	1	1	2	1	3	2
1	0	4	1	1	3	2	1	2	3	3	1	1	1	2	2	1	3
1	1	1	1	2	2	3	3	2	1	2	0	1	1	1	2	2	1
1	1	3	0	4	2	3	3	4	4	2	0	0	1	2	2	2	3
1	0	1	1	2	3	2	2	2	3	3	1	1	1	2	2	2	2
1	1	2	1	2	3	3	1	4	1	2	1	0	1	2	3	3	1
1	0	4	0	1	1	2	1	4	1	1	0	0	0	1	3	2	3
1	0	3	0	2	1	1	3	2	4	1	0	1	1	2	2	1	3
1	1	4	1	2	1	3	1	2	1	1	0	1	0	2	2	3	2
1	1	4	1	2	3	3	1	2	2	3	1	1	0	3	2	3	2
1	1	1	1	3	2	3	2	2	1	1	0	1	1	3	2	3	2
1	0	2	0	4	2	2	1	2	1	2	0	0	1	2	1	3	3
1	0	1	1	4	2	1	1	2	1	2	0	1	1	2	2	2	2
1	1	2	0	3	3	3	3	2	2	3	1	0	1	3	3	1	2
1	1	1	1	2	3	3	3	2	2	3	1	1	1	2	2	2	2
1	1	4	1	2	3	3	2	4	1	2	1	1	1	1	2	3	2
1	0	4	1	2	3	1	2	4	1	2	1	0	1	3	2	2	2
1	0	2	1	2	1	1	2	2	4	1	0	0	1	3	2	2	3
1	1	2	1	1	2	3	1	2	4	1	0	0	0	2	3	1	1
1	0	3	1	1	3	1	2	2	3	3	1	1	1	1	2	2	2
1	1	2	1	3	3	3	1	1	3	2	0	1	1	2	2	3	3
1	1	2	1	2	1	3	1	3	3	1	0	1	0	3	2	1	1
1	0	3	1	2	3	1	1	2	3	3	1	1	0	3	1	1	2
1	0	1	1	4	3	2	1	2	3	3	1	0	1	2	2	2	2
1	1	3	1	3	3	3	1	1	2	3	1	1	1	3	2	3	2
1	0	4	1	1	3	1	1	2	4	3	1	0	0	3	1	2	2
1	1	1	1	3	3	3	2	2	2	3	1	0	1	2	1	3	3
1	0	3	0	1	1	2	3	1	2	1	0	1	1	2	3	1	1
1	0	1	1	2	2	2	1	2	1	2	0	1	1	3	2	1	2
1	0	1	0	1	3	1	1	4	2	3	1	1	1	2	1	1	1
1	1	4	0	2	2	3	1	4	2	1	0	0	1	3	2	1	3
1	0	4	1	3	2	2	1	2	3	2	0	0	1	2	3	2	3
1	1	2	1	4	3	3	1	1	1	2	0	1	1	2	2	3	2
1	0	1	1	1	3	1	1	2	4	3	1	1	1	1	2	1	1
1	1	1	1	2	1	3	2	1	1	1	0	0	0	2	3	3	3
1	1	2	1	2	3	3	1	4	1	3	1	0	1	1	1	2	1
1	1	3	1	1	3	3	3	4	1	2	0	0	0	2	2	1	2
1	0	1	1	1	3	2	3	2	4	3	1	1	1	3	2	2	1
1	0	1	0	3	2	1	1	2	1	2	0	1	1	2	2	3	2
1	1	3	0	2	3	3	3	1	1	3	1	1	1	3	3	2	3
1	1	3	1	1	3	3	3	2	2	3	1	0	0	2	2	3	3
1	0	3	1	1	1	2	1	2	1	1	0	1	1	3	2	2	3
1	1	4	1	2	2	3	1	2	1	1	0	0	1	3	2	2	2
1	0	2	0	1	3	2	3	1	1	2	0	1	1	3	2	2	3
1	0	4	1	3	2	2	2	2	1	2	0	1	1	2	2	2	2
1	1	3	0	4	3	3	1	2	3	3	1	1	1	2	2	1	1
1	1	4	0	1	2	3	2	2	1	1	0	0	1	2	1	3	3
1	1	1	1	1	3	3	2	1	1	2	0	1	1	2	2	2	3
1	1	1	1	2	2	3	3	2	1	1	0	1	1	3	1	2	2
1	0	2	1	1	1	1	2	2	3	1	0	0	1	2	2	1	1
1	1	4	1	2	3	3	1	2	1	2	0	1	1	1	3	3	1
1	1	1	1	1	2	3	3	4	4	2	0	1	1	2	2	3	2
1	0	2	1	2	3	1	1	1	1	2	0	1	1	2	2	2	2
1	1	2	0	4	3	3	3	1	1	2	1	0	1	2	3	3	3
1	0	4	1	2	3	2	3	2	4	2	0	1	1	3	3	2	1
1	1	3	1	2	3	3	1	4	1	3	1	1	1	3	3	3	1
1	0	2	1	4	3	2	1	2	1	2	1	0	1	2	2	3	1
1	0	2	1	1	2	2	1	1	1	2	0	1	1	3	2	2	2
1	1	3	1	1	1	3	2	2	2	1	0	1	1	3	1	3	2
1	0	4	1	3	2	2	3	4	3	1	0	1	0	2	2	2	2
1	0	4	0	3	3	1	2	1	1	2	0	1	0	3	1	2	1
1	1	4	0	2	3	3	3	2	3	2	1	0	1	1	2	3	1
1	0	3	1	1	2	1	1	2	2	2	0	1	0	2	1	3	2
1	1	3	1	1	3	3	1	1	1	3	1	1	0	2	2	2	3
1	0	2	1	3	3	2	1	2	1	3	1	1	1	2	2	1	1
1	0	4	1	2	3	1	1	1	3	2	0	0	1	2	2	3	3
1	1	3	0	2	2	3	2	2	3	2	0	1	0	1	2	2	2
1	0	4	0	1	2	1	2	1	1	2	0	0	1	2	1	3	2
1	1	2	1	3	3	3	2	2	2	2	0	1	1	2	2	2	1
1	0	1	0	1	3	3	2	2	4	3	1	1	1	3	2	2	3
1	1	4	0	2	3	3	1	3	4	3	1	0	1	2	3	3	1
1	1	3	1	2	3	3	1	2	1	2	1	0	0	2	1	1	1
1	1	3	1	2	2	3	1	3	1	2	0	1	1	3	2	2	2
1	0	1	1	1	3	2	2	1	1	2	0	1	1	2	3	3	3
1	1	4	1	2	3	3	1	2	4	2	0	1	0	2	1	3	1
1	1	2	0	1	1	3	2	2	1	1	0	0	0	3	2	1	1
1	0	2	0	1	1	1	2	4	2	1	0	1	1	2	2	3	1
1	1	1	1	1	3	3	2	2	3	2	0	1	1	2	2	2	2
1	1	2	1	1	3	3	1	1	4	3	1	0	1	1	2	2	1
1	0	2	1	1	3	2	1	2	1	3	1	1	1	2	2	3	1
1	0	2	0	1	2	1	1	1	1	1	0	1	1	1	2	1	1
1	0	4	1	1	3	1	2	2	3	3	1	0	1	2	2	2	1
1	0	2	0	2	1	2	3	1	2	1	0	0	0	2	1	3	1
1	1	3	1	1	2	3	1	3	1	2	0	1	0	2	2	3	3
1	0	4	1	2	3	2	3	2	3	3	1	1	1	3	2	2	1
1	1	2	1	1	3	3	1	2	1	2	0	1	1	2	2	3	1
1	0	2	0	3	3	2	2	1	4	3	1	0	1	2	1	2	2
1	1	4	0	2	3	3	1	3	3	3	1	1	1	2	2	2	2
1	0	4	1	1	1	2	1	1	3	1	0	0	1	2	3	2	2
1	0	1	0	2	3	3	1	2	4	3	1	1	1	2	2	2	3
1	1	3	1	3	3	3	1	4	1	3	1	1	1	2	2	3	1
1	0	4	1	4	3	2	1	3	4	2	1	1	1	2	2	2	3
1	1	4	1	1	3	3	1	1	1	3	1	1	1	2	2	1	1
1	1	4	1	1	2	3	2	2	2	2	0	0	1	3	2	1	2
1	0	1	1	1	3	2	1	2	2	3	1	1	1	2	2	3	2
1	0	3	0	1	2	3	1	3	3	2	0	1	0	2	2	2	3
1	0	2	0	2	2	2	1	1	1	2	0	1	1	3	1	2	2
1	1	3	1	2	2	3	2	1	1	2	0	0	0	2	2	1	2
1	1	4	1	1	2	3	1	2	2	1	0	1	0	3	3	2	3
1	0	2	0	1	3	2	2	2	2	3	1	0	1	1	2	3	1
1	1	4	1	1	2	3	1	4	1	2	0	0	1	2	2	3	2
1	1	2	0	1	3	3	2	1	3	2	0	1	1	1	2	2	2
1	1	2	1	1	2	3	2	2	2	2	0	0	1	2	2	2	2
1	1	1	0	2	2	3	3	2	1	1	0	0	1	3	2	1	1
1	1	4	0	1	2	3	2	3	1	1	0	0	1	3	2	3	1
1	1	2	1	2	3	3	1	3	1	2	0	1	0	1	2	1	3
1	0	4	0	2	1	1	3	1	4	1	0	0	0	2	2	2	1
1	0	3	0	3	2	1	2	1	3	1	0	1	1	3	2	2	1
1	1	4	1	1	3	3	1	1	1	2	0	1	1	2	2	1	3
1	0	3	1	2	3	2	3	2	1	3	1	1	0	1	2	2	2
1	0	4	1	2	2	3	2	1	2	2	0	1	1	3	2	2	1
1	0	3	0	1	2	2	3	2	1	2	0	1	1	2	1	1	2
1	1	4	0	4	2	3	2	2	1	1	0	0	1	2	2	3	3
1	0	2	1	1	2	2	1	2	1	2	0	1	1	2	1	2	2
1	0	3	0	2	2	1	2	4	4	1	0	1	1	1	2	2	3
1	0	4	1	3	3	2	2	4	2	3	1	1	1	1	1	1	3
1	0	3	0	3	3	2	2	2	1	2	1	1	1	2	2	3	1
1	0	4	0	2	3	1	1	1	2	3	1	1	1	3	1	3	2
1	1	4	1	1	2	3	2	2	2	2	0	1	1	2	2	3	3
1	0	3	1	1	2	2	1	4	3	1	0	0	1	3	2	3	1
1	1	2	1	2	2	3	1	2	3	1	0	1	0	3	1	3	2
1	1	4	1	3	3	3	1	2	3	3	1	1	1	2	2	3	3
1	0	4	1	3	2	1	1	1	3	2	0	1	0	1	2	2	2
1	1	4	1	2	1	3	3	4	2	1	0	1	1	3	2	1	2
1	1	3	1	1	2	3	2	2	2	2	0	0	1	2	2	3	3
1	0	2	1	1	3	2	3	4	1	3	1	1	1	3	2	3	2
1	1	3	0	2	3	3	3	1	3	3	1	1	0	2	1	1	1
1	1	2	0	1	1	3	3	4	1	1	0	1	1	3	2	3	2
1	0	4	0	2	2	2	1	1	2	2	0	1	1	3	2	2	3
1	0	4	1	4	3	1	2	4	2	3	1	1	1	2	2	1	1
1	1	2	0	1	1	3	1	4	2	1	0	0	1	3	1	3	2
1	0	3	1	1	1	1	2	2	2	1	0	0	1	2	2	1	3
1	1	2	0	1	3	3	1	2	1	2	0	1	1	2	1	2	1
1	1	2	1	1	2	3	1	4	1	1	0	1	1	3	3	1	3
1	1	1	0	1	3	3	1	2	1	3	1	0	0	2	2	2	1
1	0	1	1	2	1	2	2	1	1	1	0	1	0	3	2	3	1
1	1	4	1	1	2	3	2	4	2	2	0	1	0	3	2	3	2
1	1	4	1	4	3	3	1	1	2	2	1	1	0	3	1	2	3
1	0	4	1	1	3	1	1	2	1	2	1	0	1	2	2	1	3
1	0	3	1	1	3	2	1	3	3	3	1	1	0	3	1	3	2
1	0	2	0	1	1	2	1	1	1	1	0	1	1	2	1	3	2
1	0	3	0	1	3	2	3	4	1	3	1	0	1	2	1	3	3
1	0	1	0	2	1	1	2	4	1	1	0	1	1	3	1	3	3
1	1	1	0	3	3	3	1	2	2	3	1	1	0	2	1	1	2
1	0	4	1	2	2	2	1	1	1	2	0	1	0	2	2	2	2
1	0	2	0	4	3	3	1	1	1	3	1	1	1	2	2	2	1
1	0	2	0	1	1	2	1	2	3	1	0	0	1	3	1	3	3
1	0	1	1	2	3	1	1	4	1	2	1	1	1	2	2	2	2
1	1	1	1	1	3	3	2	1	4	2	1	0	1	3	1	1	2
1	0	2	1	2	2	2	1	2	1	1	0	1	0	2	2	3	1
1	0	4	1	1	2	1	1	2	2	2	0	1	1	3	2	3	1
1	1	2	0	1	2	3	1	2	3	2	0	1	1	3	3	1	1
1	1	2	1	2	1	3	3	1	2	1	0	0	1	2	2	2	3
1	0	3	1	3	3	2	2	3	1	3	1	1	0	3	3	3	3
1	0	2	1	1	3	1	1	2	1	3	1	1	0	2	3	2	1
1	0	4	0	2	3	2	2	2	1	2	1	1	1	2	2	3	3
1	1	1	1	2	1	3	1	4	3	1	0	1	1	2	1	1	2
1	0	4	1	1	3	1	2	2	2	2	1	1	1	2	1	2	2
1	1	4	1	1	2	3	1	1	4	2	0	1	1	2	2	3	1
1	1	3	1	2	2	3	2	3	1	2	0	1	0	1	1	1	2
1	1	1	1	2	2	3	3	2	1	2	0	0	1	3	1	3	1
1	1	1	0	1	3	3	2	2	1	3	1	1	1	3	2	1	2
1	0	3	0	2	1	2	3	2	3	1	0	1	0	3	1	3	1
1	1	4	1	2	2	3	1	3	1	2	0	1	0	3	3	2	2
1	1	2	1	2	3	3	1	2	3	2	1	1	1	3	3	2	2
1	1	2	1	2	1	3	2	2	1	1	0	1	0	2	3	2	3
1	1	3	1	2	3	3	2	3	1	2	1	0	0	2	2	2	2
1	1	3	1	1	3	3	1	4	4	2	1	0	1	2	2	2	2
1	1	4	0	1	3	3	2	2	1	2	1	1	0	1	3	3	3
1	0	3	1	3	1	2	3	2	3	1	0	1	0	2	2	3	3
1	1	3	1	4	3	3	1	2	3	2	1	1	0	3	1	1	3
1	0	3	1	3	2	2	3	3	1	1	0	1	1	2	3	3	2
1	0	4	0	2	3	1	2	1	2	2	0	1	0	2	3	1	2
1	1	1	1	2	3	3	1	4	1	3	1	1	1	2	3	1	2
1	0	4	0	1	3	2	2	4	3	2	1	0	1	2	1	3	1
1	1	4	1	2	2	3	1	2	3	2	0	1	1	3	3	2	2
1	1	2	1	1	3	3	1	2	1	2	0	1	1	2	1	2	3
1	0	4	0	1	2	2	1	1	4	2	0	0	1	1	2	1	1
1	1	1	0	2	3	3	2	2	2	3	1	1	1	1	2	3	3
1	1	3	1	3	3	3	3	2	1	2	1	1	1	2	2	3	1
1	0	4	0	1	3	1	3	4	1	3	1	0	0	2	3	2	1
1	0	4	0	1	2	2	1	2	2	1	0	1	1	3	2	3	3
1	1	2	0	2	2	3	1	2	1	1	0	0	1	3	2	3	1
1	0	4	1	3	1	2	3	1	4	1	0	1	1	1	2	2	3
1	0	3	1	2	3	1	1	1	4	3	1	1	1	3	2	3	2
1	1	2	1	1	2	3	2	2	1	1	0	1	1	3	2	3	1
1	0	4	1	1	1	1	1	3	2	1	0	1	1	2	1	1	3
1	1	4	1	3	3	3	2	2	1	3	1	1	1	2	2	1	2
1	0	2	0	1	3	2	3	2	1	3	1	0	1	1	2	3	2
1	1	2	0	4	2	3	1	2	4	2	0	1	1	1	2	2	2
1	1	2	0	1	1	3	2	2	1	1	0	0	1	3	2	2	3
1	0	3	0	3	3	2	2	2	3	2	0	1	0	2	1	1	3
1	1	4	1	2	1	3	1	2	1	1	0	0	0	2	2	2	3
1	0	2	0	1	2	2	2	2	2	1	0	1	0	2	2	3	2
1	0	1	1	2	2	2	2	3	1	2	0	0	0	2	2	2	2
1	0	2	1	2	3	1	3	2	1	3	1	1	0	3	1	2	1
1	0	3	1	1	3	2	1	3	4	3	1	1	0	2	2	3	3
1	0	2	1	1	2	3	2	4	3	2	0	1	1	1	2	1	2
1	1	4	1	1	3	3	3	1	1	3	1	1	1	2	2	3	1
1	0	4	1	4	1	2	3	4	1	1	0	1	1	3	2	3	2
1	0	4	1	3	3	2	1	4	1	3	1	0	1	3	1	2	3
1	0	4	1	2	3	2	2	2	1	2	0	1	1	3	2	1	1
1	1	4	1	1	2	3	3	2	2	1	0	0	1	2	2	3	1
1	0	4	1	2	3	2	1	2	2	3	1	1	1	2	3	2	2
1	0	4	1	1	3	2	3	3	4	3	1	1	1	2	2	3	2
1	1	3	0	3	1	3	1	1	1	1	0	0	1	2	3	3	1
1	0	3	0	1	1	1	2	2	1	1	0	0	0	2	3	3	3
1	1	3	1	3	3	3	1	2	1	3	1	1	1	2	2	2	1
1	0	2	1	1	3	2	1	3	4	3	1	0	1	3	1	3	3
1	1	3	1	2	3	3	1	2	1	3	1	1	0	2	2	3	3
1	0	2	1	1	3	2	2	2	1	3	1	1	0	2	2	1	2
1	0	1	0	1	3	2	3	2	2	3	1	1	1	2	2	3	1
1	1	4	1	1	3	3	2	2	4	2	0	1	0	3	2	2	2
1	1	3	1	1	1	3	2	4	1	1	0	1	1	2	2	1	2
1	1	2	0	3	2	3	1	3	4	2	0	0	1	3	2	2	2
1	0	1	1	1	3	1	3	2	2	3	1	1	1	2	2	2	1
1	1	4	1	1	3	3	2	2	2	3	1	1	1	3	2	3	2
1	1	1	0	2	1	3	1	2	2	1	0	0	0	1	2	1	3
1	0	4	0	3	1	1	1	2	2	1	0	1	1	3	1	1	2
1	1	4	0	4	3	3	2	3	1	3	1	0	1	3	3	1	1
1	0	4	0	2	3	2	1	4	2	3	1	1	1	2	1	3	3
1	1	3	1	2	1	3	1	1	1	1	0	0	0	3	2	3	2
1	1	1	1	2	3	3	2	2	4	2	0	1	1	2	2	2	2
1	0	4	1	3	2	2	2	4	2	2	0	1	1	3	2	3	1
1	0	2	1	4	2	2	1	2	1	2	0	1	1	2	2	2	3
1	0	3	1	2	2	2	2	4	1	2	0	0	1	2	2	3	2
1	0	2	1	1	3	2	3	1	1	3	1	1	1	1	1	2	1
1	1	4	0	2	3	3	2	1	1	3	1	1	1	3	2	1	2
1	1	2	1	2	3	3	3	2	2	2	1	0	1	3	2	1	2
1	0	2	1	2	3	1	3	1	1	3	1	1	0	2	2	3	1
1	1	1	1	4	1	3	1	1	1	1	0	1	1	3	1	3	1
1	0	3	0	4	3	1	2	2	1	3	1	0	0	2	2	2	2
1	1	1	0	1	3	3	2	4	2	3	1	1	1	3	1	2	1
1	1	4	1	4	3	3	1	1	1	2	0	1	1	2	3	2	3
1	0	1	0	1	3	1	1	4	2	3	1	1	1	2	1	3	1
1	0	3	0	1	3	3	1	2	1	3	1	0	0	3	2	1	1
1	1	2	1	2	3	3	1	2	3	3	1	1	1	2	1	3	2
1	0	4	0	1	2	1	1	1	1	1	0	0	1	2	1	1	1
1	1	3	1	1	2	3	2	2	1	2	0	1	1	2	2	1	1
1	1	4	0	3	3	3	1	1	1	3	1	0	0	2	3	1	2
1	1	3	1	4	3	3	1	2	1	3	1	1	1	2	1	3	2
1	0	1	0	4	3	2	1	4	1	3	1	1	1	3	2	1	1
1	1	4	1	4	1	3	1	2	1	1	0	1	1	3	3	1	1
1	0	3	0	1	3	2	1	4	1	2	0	1	0	2	2	1	2
1	0	4	1	2	2	1	2	1	1	2	0	0	1	2	2	2	2
1	1	1	1	1	3	3	1	2	3	2	0	1	1	3	3	3	2
1	1	3	1	1	1	3	2	2	2	1	0	1	0	2	1	3	1
1	1	4	1	4	3	3	1	1	1	2	0	1	1	2	2	1	3
1	0	3	0	2	1	3	2	1	1	1	0	0	0	3	2	3	2
1	1	3	1	4	3	3	3	2	3	2	0	1	1	2	2	2	1
1	1	3	1	1	1	3	2	2	2	1	0	1	1	2	1	2	1
1	0	3	0	3	3	2	1	2	3	3	1	1	1	2	2	3	3
1	1	4	1	3	3	3	1	2	1	3	1	1	0	1	2	1	3
1	0	2	1	4	3	1	1	2	1	3	1	1	1	2	2	2	2
1	0	2	0	1	3	2	2	2	1	3	1	1	1	2	2	3	2
1	1	2	0	2	2	3	1	3	1	2	0	0	1	2	1	2	1
1	1	2	0	2	3	3	1	1	2	3	1	1	1	2	2	3	2
1	1	2	0	1	2	3	3	2	1	2	0	0	0	3	2	3	2
1	1	1	1	2	3	3	3	2	2	2	1	0	1	3	2	2	3
1	1	3	0	3	1	3	2	2	1	1	0	0	1	2	2	3	2
1	0	4	1	1	1	2	2	2	3	1	0	0	1	2	2	3	2
1	0	1	1	1	3	2	2	2	2	2	1	0	0	1	2	2	1
1	0	4	1	1	3	2	1	2	4	3	1	1	0	2	2	1	1
1	0	3	1	1	3	2	1	2	2	2	1	1	1	2	3	2	3
1	0	3	1	2	1	1	3	2	4	1	0	0	0	3	2	1	2
1	0	4	1	2	1	2	3	4	1	1	0	1	1	2	2	2	1
1	0	4	1	2	3	2	1	2	4	2	1	1	1	2	2	3	1
1	1	4	1	3	2	3	2	2	1	2	0	1	1	3	2	1	1
1	1	4	1	1	1	3	2	2	3	1	0	0	1	2	2	2	2
1	0	4	1	2	3	2	1	4	3	2	1	1	1	3	3	1	1
1	0	2	1	3	2	1	3	3	1	2	0	1	1	3	2	3	1
1	1	2	1	1	2	3	1	3	4	2	0	1	1	3	2	2	2
1	0	4	1	1	3	2	1	2	4	3	1	1	1	3	1	2	1
1	1	4	1	4	1	3	3	4	4	1	0	1	1	2	2	2	3
1	0	2	1	2	3	2	2	1	2	2	1	0	1	3	2	2	1
1	0	4	1	4	3	1	3	2	3	2	1	1	1	3	2	2	2
1	1	4	1	2	2	3	2	2	1	2	0	0	1	2	2	3	1
1	1	3	1	1	1	3	2	1	2	1	0	0	1	2	2	3	2
1	1	2	1	1	2	3	2	2	4	1	0	1	0	2	2	3	2
1	0	1	1	1	2	1	2	4	2	1	0	1	0	2	2	2	3
1	0	2	1	1	3	1	1	4	3	3	1	0	0	3	3	1	3
1	1	2	1	2	1	3	2	2	1	1	0	1	0	3	2	2	2
1	1	2	0	1	1	3	2	2	1	1	0	1	1	2	3	1	2
1	0	1	1	3	2	2	3	4	1	2	0	1	1	3	2	2	3
1	0	3	1	1	3	2	2	2	2	2	1	1	1	1	2	3	3
1	1	2	0	2	2	3	1	4	1	1	0	1	0	2	3	1	2
1	1	4	0	1	3	3	1	4	4	2	1	1	0	3	3	2	1
1	1	4	0	2	2	3	1	2	4	1	0	0	0	3	2	3	2
1	1	3	1	1	2	3	1	1	4	1	0	1	1	2	2	3	1
1	1	1	0	2	3	3	2	3	1	3	1	1	0	3	3	2	2
1	0	4	1	1	3	2	2	4	1	3	1	1	0	2	2	2	2
1	1	3	1	2	2	3	1	2	1	2	0	1	1	3	2	3	3
1	1	4	1	1	3	3	1	1	3	3	1	1	1	2	2	3	1
1	1	1	1	1	3	3	1	1	3	3	1	0	1	2	1	2	2
1	1	1	1	2	3	3	1	2	4	2	1	1	1	2	3	1	3
1	1	2	0	1	3	3	2	3	1	3	1	1	0	3	1	2	1
1	1	4	0	4	3	3	2	2	1	2	1	0	1	2	3	3	3
1	0	4	1	2	2	2	1	2	4	2	0	1	0	3	2	2	3
1	1	2	1	1	3	3	3	2	3	3	1	1	1	1	2	3	2
1	0	4	0	1	2	2	2	3	2	2	0	1	1	3	2	2	3
1	0	3	1	2	1	2	1	1	1	1	0	0	1	1	2	1	2
1	1	4	0	1	3	3	3	1	2	3	1	0	1	1	1	3	1
1	1	1	0	2	3	3	2	1	3	3	1	1	1	3	3	3	3
1	1	2	0	2	2	3	1	4	1	2	0	1	1	2	1	3	1
1	0	1	1	3	3	1	1	1	1	3	1	1	0	2	3	3	2
1	0	4	1	2	3	1	1	1	3	2	1	1	1	2	1	2	1
1	1	4	1	1	3	3	1	2	1	3	1	0	0	2	2	1	1
1	0	4	1	2	1	3	2	4	2	1	0	0	1	2	3	3	1
1	0	1	1	2	3	2	3	2	2	2	0	1	1	3	2	1	1
1	0	3	1	1	2	2	1	2	1	2	0	1	1	3	1	3	2
1	1	3	1	2	2	3	2	4	1	2	0	1	0	1	1	2	1
1	1	4	0	1	2	3	2	4	2	1	0	0	0	3	3	1	3
1	1	2	1	3	3	3	2	2	4	2	0	1	1	3	1	3	1
1	1	4	1	3	1	3	1	1	2	1	0	0	0	3	2	1	2
1	0	2	1	1	2	2	1	2	3	2	0	0	1	2	2	1	2
1	1	1	1	1	3	3	1	1	2	2	0	0	1	2	1	1	3
1	0	2	1	3	3	1	1	2	3	3	1	1	0	2	3	3	2
1	1	2	0	1	3	3	1	4	1	3	1	0	1	2	3	2	1
1	1	2	0	2	3	3	1	2	1	2	0	0	0	2	2	2	3
1	1	1	1	2	2	3	1	2	1	1	0	1	1	1	2	3	2
1	0	2	1	1	2	2	2	2	1	1	0	0	1	2	2	1	2
1	0	3	0	3	2	2	2	4	1	2	0	1	0	2	2	2	3
1	0	2	0	1	2	2	2	2	4	2	0	1	1	2	2	3	1
1	0	4	1	1	1	1	1	2	3	1	0	1	1	3	2	2	3
1	0	4	0	3	2	2	2	1	2	2	0	1	1	2	3	1	3
1	1	3	1	3	2	3	3	2	1	2	0	1	1	1	2	3	3
1	1	3	0	1	1	3	2	1	1	1	0	1	0	2	2	3	2
1	0	3	1	1	3	2	1	2	3	2	1	0	0	3	2	2	2
1	0	3	0	2	1	2	2	3	4	1	0	1	1	2	3	1	1
1	1	3	0	1	2	3	2	1	2	2	0	1	1	2	2	2	1
1	1	2	0	1	2	3	2	2	3	2	0	0	1	2	2	2	2
1	1	1	0	2	3	3	3	2	1	3	1	0	1	3	1	1	3
1	1	4	1	3	3	3	1	2	1	2	0	1	0	1	2	2	3
1	0	3	1	1	1	1	2	2	1	1	0	1	1	3	2	1	3
1	0	2	1	4	2	1	2	4	2	2	0	1	0	3	3	1	2
1	0	1	1	1	3	1	2	2	1	2	1	1	0	2	2	1	1
1	1	2	0	2	2	3	1	2	2	2	0	0	0	3	2	2	1
1	0	2	0	2	2	2	1	2	2	2	0	1	1	1	2	3	1
1	1	2	1	2	2	3	3	2	1	1	0	1	0	3	1	1	1
1	0	3	0	3	3	2	2	1	3	3	1	1	1	3	2	2	3
1	0	2	1	3	3	1	3	2	1	3	1	1	1	2	3	2	3
1	1	4	1	1	3	3	3	2	1	2	1	1	1	3	2	2	2
1	0	3	1	1	3	1	2	1	1	2	0	1	0	2	2	3	1
1	1	2	1	1	1	3	1	1	3	1	0	1	1	2	2	3	3
1	1	1	1	1	3	3	3	3	1	2	1	1	1	3	1	1	2
1	1	4	1	4	3	3	2	2	2	2	1	1	1	3	1	1	3
1	0	3	1	1	2	1	1	4	2	2	0	1	1	2	2	2	1
1	0	4	0	2	3	1	1	1	1	3	1	0	1	1	1	2	3
1	1	4	0	1	3	3	1	1	2	3	1	1	1	2	2	3	1
1	1	2	0	1	3	3	2	1	1	3	1	0	0	2	2	3	2
1	0	3	1	1	2	1	3	3	2	2	0	0	1	2	2	3	2
1	1	3	0	2	1	3	1	1	1	1	0	0	0	3	2	3	2
1	0	3	1	1	2	2	1	4	1	2	0	1	1	2	2	2	3
1	0	1	1	1	3	2	2	2	1	2	0	0	0	2	2	1	2
1	0	3	1	2	1	1	1	2	1	1	0	0	1	2	2	3	3
1	1	4	1	1	1	3	1	3	4	1	0	1	1	3	3	2	2
1	0	3	1	3	2	1	2	2	4	1	0	1	1	3	2	3	1
1	1	2	1	1	2	3	1	3	2	1	0	1	1	2	2	1	1
1	1	1	1	2	3	3	1	1	1	3	1	1	1	1	2	3	3
1	0	3	1	2	2	1	1	2	2	1	0	1	1	1	1	3	3
1	0	2	1	2	3	2	1	2	1	3	1	1	0	3	2	3	2
1	0	3	1	1	2	2	3	4	1	2	0	1	1	2	2	1	1
1	0	1	1	4	3	2	3	4	1	2	1	1	1	3	2	3	2
1	0	3	1	3	2	2	2	2	1	1	0	1	1	1	2	2	3
1	1	4	1	4	1	3	1	1	1	1	0	0	1	1	2	2	2
1	1	1	0	1	2	3	3	2	2	2	0	1	1	2	3	3	3
1	0	1	0	2	2	2	1	1	1	2	0	1	0	2	1	2	1
1	1	4	1	1	3	3	3	4	2	3	1	0	0	1	2	2	2
1	0	1	1	2	2	1	1	1	1	2	0	0	0	3	2	2	2
1	1	2	1	2	3	3	1	2	1	3	1	1	0	3	2	2	2
1	0	2	1	1	2	2	1	2	2	2	0	1	1	2	2	3	2
1	1	4	0	3	3	3	1	1	3	3	1	1	1	3	1	1	3
1	1	4	1	3	3	3	2	1	1	2	0	0	1	1	2	1	2
1	0	4	1	3	3	2	2	4	2	3	1	1	1	1	3	2	3
1	0	2	1	1	3	2	2	1	1	2	0	1	1	2	1	2	2
1	1	3	1	1	3	3	3	4	2	3	1	0	0	1	2	3	3
1	1	4	1	2	3	3	1	4	1	3	1	0	1	3	2	3	3
1	0	1	1	1	3	2	1	2	1	3	1	1	1	3	1	3	3
1	0	2	1	4	3	2	2	1	3	2	1	1	1	3	2	1	3
1	0	3	0	1	2	3	2	2	2	2	0	0	1	2	2	2	1
1	1	3	0	1	3	3	1	4	3	2	0	1	1	2	2	2	2
1	1	4	1	1	3	3	1	1	1	3	1	0	0	2	3	3	2
1	0	3	1	2	1	1	1	2	1	1	0	1	1	3	2	2	1
1	1	1	1	2	3	3	1	4	1	2	0	0	1	3	2	1	1
1	0	3	1	2	2	1	1	4	2	2	0	1	0	1	2	2	1
1	1	2	1	2	3	3	1	2	3	3	1	1	1	3	3	3	3
1	1	3	1	1	3	3	2	1	1	3	1	1	1	2	2	3	2
1	0	3	0	1	3	2	2	4	1	3	1	1	0	2	1	1	3
1	0	2	1	2	2	1	2	2	3	1	0	0	0	3	2	3	3
1	1	4	1	1	3	3	1	1	3	2	1	1	0	2	2	2	2
1	1	2	0	1	1	3	1	2	4	1	0	1	0	3	3	3	2
1	1	3	0	1	2	3	1	2	2	2	0	1	1	2	2	2	3
1	0	3	1	2	2	3	3	3	4	2	0	1	1	3	2	3	3
1	1	2	1	1	2	3	3	3	1	2	0	1	1	3	3	2	3
1	0	1	1	1	3	2	2	4	1	3	1	1	0	2	2	2	3
1	0	1	1	3	1	3	1	2	1	1	0	1	1	2	2	3	2
1	0	2	1	1	3	1	2	1	3	2	0	1	1	3	2	3	1
1	1	2	0	2	1	3	3	2	1	1	0	1	0	3	2	2	3
1	1	4	0	2	3	3	3	1	1	2	0	0	1	2	1	2	3
1	0	1	1	1	2	3	1	1	1	2	0	1	0	2	1	3	1
1	1	1	1	4	1	3	1	4	1	1	0	1	1	3	1	3	1
1	1	3	1	1	2	3	1	2	1	2	0	1	1	2	1	3	3
1	0	2	1	1	3	1	3	4	2	2	1	1	0	3	1	3	3
1	0	3	0	1	1	2	1	2	2	1	0	1	0	1	2	2	2
1	1	3	0	3	1	3	3	2	1	1	0	0	1	3	2	3	1
1	1	3	1	3	3	3	1	4	1	2	1	1	1	2	1	1	2
1	0	4	1	2	1	1	2	1	1	1	0	0	1	2	1	3	1
1	1	1	1	4	3	3	1	2	4	3	1	1	1	3	2	1	3
1	1	2	1	2	3	3	1	2	3	3	1	1	1	3	2	2	1
1	1	1	0	2	2	3	2	2	1	2	0	1	1	2	2	1	1
1	0	4	0	1	3	2	1	1	1	2	1	0	1	3	2	2	2
1	1	4	0	2	3	3	1	1	2	3	1	1	1	1	2	3	2
1	1	4	1	2	3	3	2	2	4	3	1	1	1	2	2	1	2
1	0	3	1	2	3	2	2	2	4	3	1	0	1	3	2	2	3
1	1	1	1	1	3	3	2	3	1	2	1	0	0	2	1	2	3
1	0	4	0	2	1	2	2	4	1	1	0	1	0	2	3	3	3
1	1	4	1	2	1	3	1	3	1	1	0	0	1	3	2	1	1
1	0	2	1	1	3	2	1	4	2	2	1	0	1	3	2	2	3
1	0	3	1	1	2	1	3	2	1	1	0	0	1	3	1	2	3
1	0	2	1	2	3	1	1	2	2	3	1	0	1	2	2	2	1
1	1	1	1	3	2	3	2	1	3	1	0	0	0	3	2	3	2
1	1	2	0	1	2	3	2	2	2	2	0	1	1	2	2	3	2
1	1	3	1	2	2	3	1	3	1	1	0	1	1	1	2	3	3
1	1	4	1	1	1	3	1	4	1	1	0	1	1	2	2	3	1
1	0	2	0	1	1	1	1	2	1	1	0	1	1	3	2	3	1
1	0	4	0	1	1	1	1	4	2	1	0	1	0	2	3	2	1
1	0	3	1	1	1	3	1	2	3	1	0	1	0	2	2	2	2
1	0	3	1	2	2	2	3	2	3	1	0	1	0	2	2	3	2
1	0	1	1	2	2	1	2	2	1	2	0	1	0	1	1	2	2
1	1	3	1	1	1	3	2	2	1	1	0	1	1	3	2	2	1
1	0	4	1	2	2	2	1	2	3	2	0	1	1	3	2	2	1
1	1	4	1	2	3	3	1	4	2	3	1	1	1	2	2	3	3
1	1	4	1	1	1	3	1	4	1	1	0	0	1	3	2	2	1
1	0	4	1	2	3	1	1	2	2	2	0	1	0	1	2	1	3
1	1	3	0	3	3	3	2	2	1	2	0	1	1	3	2	3	2
1	0	2	0	1	3	2	1	2	2	3	1	1	1	2	2	3	1
1	0	3	1	1	3	1	3	1	1	2	0	1	1	3	2	3	1
1	1	3	1	1	3	3	2	4	2	3	1	1	1	2	2	2	2
1	1	2	1	2	3	3	1	2	1	3	1	0	0	2	2	3	3
1	1	4	1	1	3	3	3	2	1	2	1	0	1	2	2	1	3
1	0	1	1	1	3	2	1	2	4	2	0	1	1	3	2	2	1
1	1	1	0	1	3	3	1	2	2	3	1	1	1	2	1	3	3
1	1	1	1	1	3	3	1	2	2	2	0	0	1	2	2	1	2
1	0	1	1	1	2	2	2	2	1	2	0	1	1	3	2	2	1
1	0	3	0	2	3	1	3	4	2	2	1	0	1	2	2	1	2
1	0	4	1	1	3	2	2	1	1	2	0	1	0	1	2	2	2
1	0	3	1	3	3	1	2	2	4	2	0	1	0	3	2	1	2
1	0	3	1	1	2	1	2	1	3	1	0	0	1	2	1	2	3
1	0	4	1	1	2	1	1	2	2	1	0	1	1	3	2	1	3
1	0	2	0	3	2	1	2	2	2	2	0	1	0	2	2	1	1
1	1	1	1	3	3	3	3	1	1	3	1	1	0	2	2	3	1
1	1	4	1	1	2	3	2	4	2	2	0	1	1	3	3	3	2
1	0	4	1	2	2	2	1	2	1	1	0	1	1	2	2	2	2
1	1	1	0	1	3	3	3	4	1	3	1	0	1	3	2	3	1
1	1	3	0	3	1	3	1	2	1	1	0	1	1	2	2	3	1
1	1	4	1	2	3	3	2	4	3	3	1	0	1	2	1	3	3
1	0	3	1	1	3	2	1	2	4	2	1	0	1	3	2	2	2
1	1	4	1	1	3	3	2	3	2	2	1	1	1	3	1	3	2
1	1	1	0	1	2	3	1	2	3	2	0	1	1	3	1	3	1
1	0	2	1	2	2	1	3	2	3	1	0	1	1	3	3	2	3
1	1	1	0	2	1	3	1	2	1	1	0	0	0	3	3	2	2
1	0	3	1	3	3	1	1	2	4	2	1	0	1	3	2	2	1
1	0	1	1	3	2	2	1	2	3	1	0	1	1	3	3	2	3
1	1	3	0	3	2	3	2	4	1	2	0	1	1	3	1	2	1
1	0	2	1	1	3	2	2	2	1	3	1	1	1	3	1	1	2
1	0	4	1	4	3	2	2	2	3	3	1	0	0	1	2	2	3
1	1	4	1	2	3	3	1	2	1	3	1	1	0	1	1	1	3
1	0	3	1	1	3	1	1	4	1	3	1	0	0	2	2	1	2
1	0	4	1	1	3	2	1	2	4	3	1	0	0	2	3	1	2
1	0	3	0	2	2	2	1	4	3	2	0	1	1	3	3	2	1
1	0	3	1	1	1	2	2	4	1	1	0	1	1	1	3	2	1
1	0	2	1	1	3	1	2	4	1	2	1	1	1	2	2	2	3
1	1	2	0	2	3	3	1	4	1	3	1	1	1	1	3	2	3
1	1	4	1	2	3	3	1	1	1	2	1	1	1	2	3	3	3
1	1	1	1	3	3	3	1	4	2	3	1	0	1	3	2	3	1
1	1	4	1	4	2	3	2	2	4	2	0	0	1	2	1	2	3
1	1	2	1	1	1	3	3	2	1	1	0	1	1	3	1	2	2
1	0	4	1	2	3	2	3	1	1	2	1	1	1	2	2	2	1
1	0	2	1	2	2	1	2	4	1	2	0	0	1	2	3	2	1
1	1	1	1	4	1	3	2	4	1	1	0	1	1	1	2	1	3
1	1	4	1	2	3	3	1	2	4	3	1	0	1	3	2	3	3
1	1	3	1	1	2	3	2	1	1	2	0	1	1	2	2	1	2
1	1	4	0	4	2	3	1	4	2	2	0	1	0	1	2	3	1
1	0	3	1	2	2	1	3	4	2	2	0	0	0	2	1	2	1
1	1	2	1	1	3	3	1	2	3	2	0	1	0	2	1	2	3
1	0	4	1	3	1	1	3	1	3	1	0	0	1	3	2	2	3
1	1	3	0	3	2	3	2	4	1	2	0	1	1	3	1	2	3
1	0	4	1	2	3	1	2	1	2	2	1	0	0	3	2	3	1
1	0	2	1	3	1	2	2	3	2	1	0	0	0	3	3	2	2
1	0	3	0	2	3	1	1	4	1	3	1	0	1	1	1	2	2
1	1	4	0	1	3	3	2	2	1	3	1	1	1	2	2	3	3
1	1	3	1	1	3	3	1	2	4	2	0	1	1	2	2	2	1
1	0	1	0	3	3	1	3	4	2	3	1	1	1	2	2	2	3
1	0	3	0	1	2	3	3	1	3	2	0	0	1	2	1	3	2
1	0	2	1	2	3	1	1	2	1	3	1	1	0	2	2	3	2
1	1	1	1	1	2	3	1	4	1	2	0	1	0	2	2	3	1
1	0	1	1	2	1	2	1	2	1	1	0	1	0	3	1	3	3
1	0	1	1	1	2	2	2	4	2	2	0	0	1	2	2	2	2
1	1	3	1	1	1	3	2	2	1	1	0	1	0	3	2	1	3
1	0	4	1	1	2	2	2	3	2	2	0	1	1	2	2	1	2
1	0	4	1	3	3	2	3	4	1	2	0	0	0	2	3	2	1
1	0	4	0	1	2	2	2	4	2	1	0	1	1	2	2	2	1
1	1	3	0	1	3	3	1	1	2	3	1	0	0	2	1	1	1
1	0	3	0	2	3	1	2	2	1	2	1	1	0	3	2	2	2
1	0	4	0	1	3	1	1	2	3	2	1	1	1	3	2	2	1
1	0	3	1	1	3	1	1	4	2	2	1	1	0	2	2	3	2
1	0	4	1	3	3	1	1	1	1	3	1	1	1	2	2	2	1
1	0	2	1	2	2	2	3	2	2	2	0	0	1	1	2	1	2
1	1	2	1	3	2	3	2	2	1	1	0	1	0	2	3	3	1
1	0	3	0	1	2	2	3	4	1	2	0	0	1	3	3	2	2
1	0	1	1	1	3	2	1	1	2	3	1	1	1	2	2	1	1
1	0	2	1	2	2	1	1	3	2	2	0	1	1	2	3	3	3
1	1	2	1	1	3	3	2	2	1	3	1	1	0	3	3	3	1
1	0	1	1	3	3	2	2	1	1	2	1	0	0	3	1	3	3
1	0	2	0	2	3	2	1	2	1	3	1	1	1	2	2	2	2
1	1	1	0	1	2	3	2	1	4	2	0	1	1	2	2	3	2
1	1	4	0	2	3	3	2	2	1	2	0	1	0	3	2	3	2
1	1	4	1	2	3	3	1	4	2	2	1	1	0	3	2	3	1
1	1	4	1	1	2	3	3	2	3	1	0	1	0	1	3	2	3
1	1	3	0	1	3	3	1	1	4	3	1	1	1	3	2	3	2
1	0	1	0	1	2	2	1	2	1	2	0	0	1	2	2	3	2
1	1	1	0	2	2	3	1	1	4	1	0	1	1	2	2	3	1
1	0	4	0	2	2	1	2	2	2	2	0	1	0	3	2	2	3
1	1	3	1	2	3	3	2	4	3	3	1	0	0	2	2	2	2
1	1	1	0	1	2	3	1	3	4	1	0	1	0	2	2	1	2
1	1	4	1	1	2	3	3	2	1	2	0	0	1	3	3	1	3
1	0	1	1	2	3	2	1	2	2	3	1	1	1	2	1	1	3
1	1	4	0	1	2	3	1	2	4	2	0	1	0	3	2	3	3
1	1	3	1	2	1	3	2	1	1	1	0	1	1	1	1	2	2
1	0	2	1	1	2	3	3	1	1	2	0	0	1	1	2	3	2
1	1	2	1	1	2	3	1	2	2	1	0	0	0	2	1	2	3
1	1	3	1	2	3	3	1	2	1	3	1	1	1	1	3	2	1
1	1	1	1	2	2	3	2	2	4	2	0	0	0	1	1	3	1
1	0	4	0	2	1	2	1	4	1	1	0	1	0	3	3	3	1
1	0	4	1	2	3	2	2	1	1	2	0	1	1	2	2	2	3
1	1	1	1	1	3	3	2	2	3	2	1	1	1	2	2	1	3
1	0	2	0	1	1	1	1	4	1	1	0	1	1	3	1	1	3
1	0	4	1	2	1	1	3	2	1	1	0	1	1	2	3	2	2
1	1	1	1	3	1	3	1	1	4	1	0	0	0	2	1	2	1
1	1	1	1	3	1	3	2	2	3	1	0	1	1	2	1	2	1
1	1	4	1	1	3	3	1	1	2	3	1	0	0	2	2	3	2
1	0	2	1	1	3	2	3	4	4	3	1	1	1	1	2	1	1
1	0	3	0	1	3	2	2	1	1	3	1	0	1	2	1	3	2
1	0	4	0	2	3	2	2	2	3	3	1	0	1	3	1	3	2
1	0	1	1	3	2	1	3	3	1	2	0	1	1	3	2	1	2
1	0	1	0	2	2	1	1	4	3	2	0	1	1	3	2	1	2
1	0	2	0	1	2	1	3	1	1	2	0	1	1	3	2	1	2
1	0	2	0	1	1	2	1	2	3	1	0	1	1	1	2	3	2
1	1	4	1	2	2	3	3	4	3	2	0	0	1	2	2	3	2
1	1	4	1	1	3	3	2	2	2	2	0	0	0	2	1	3	1
1	1	1	0	2	3	3	1	2	1	3	1	0	1	3	2	2	3
1	1	1	0	1	2	3	2	2	1	1	0	1	1	2	1	3	2
1	0	3	1	3	3	3	3	2	3	3	1	1	1	3	2	1	1
[truncated: 88,152 more rows]
